# Supplementary material for: Phosphorylation of the DNA damage repair factor 53BP1 by ATM kinase controls neurodevelopmental programs in cortical brain organoids
Source: PLoS Biol. 2024 Sep 3;22(9):e3002760. doi: 10.1371/journal.pbio.3002760 (PMC11398655; doi:10.1371/journal.pbio.3002760)
Supplement: S1 Data — (XLSX) [file pbio.3002760.s001.xlsx]

## Sheet: Fig1D
hESC	hNPC
1.07836	1.30058
1.11026	1.51539
0.76598	2.14996
0.814362	1.87501
1.29376	1.4026

## Sheet: Fig1H
WT	ATM-KO2	ATM-KO3	ATM-KO14	ATM-KO43
181982	12216	13648	23002	8056
201892	0	6607	14862	19075
71460	0	11142	15402	2387
32878	0	3297	24461	5559
23757	0	9008	10530	16209
164466	0	21471	5311	9832
137660	0	0	0	9733
45791	0	0	0	0
23428	0	0	0	0
68100	0	0	0	0
40236	0	0	0	0
41826	0	0	0	0
138087	0	0	0	0

## Sheet: Fig1I
WT	ATM-KO2	ATM-KO3	ATM-KO14	ATM-KO43
117.625	38.6783	37.071	58.2832	34.9996
122.237	0	33.1397	40.8376	52.997
107.701	0	36.6991	45.8109	19.4179
81.8352	0	21.4701	41.768	21.9191
65.5878	0	42.223	34.7467	47.9876
116.211	0	42.7937	27.9774	42.3006
109.708	0	0	0	37.0998
105.014	0	0	0	0
55.5309	0	0	0	0
101.455	0	0	0	0
73.4975	0	0	0	0
84.5571	0	0	0	0
118.186	0	0	0	0

## Sheet: Fig2A
ImageName	Ch2_positive_Area_Ratio	Ch3_positive_Area_Ratio	TotalArea_Ch2, CTIP2	TotalArea_Ch3, PAX6	TotalArea_Ch4_dapi		PAX6/CTIP2
Ctrls
D28__ATM__Ctrl2_10.tif	0.0977644	0.19356406098984383	37022	73300	378686		1.9799
D28__ATM__Ctrl2_3.tif	0.14097726968983562	0.32780170862847097	68565	159428	486355		2.32521
D28__ATM__Ctrl2_4.tif	0.16904560047810316	0.35457927385767163	72978	153074	431706		2.09754
D28__ATM__Ctrl2_5.tif	0.0685218	0.32104640034321735	33221	155651	484824		4.68532
D28__ATM__Ctrl2_6.tif	0.0731467	0.00509555	17872	1245	244331		0.069662
D28__ATM__Ctrl2_7.tif	0.0870899	0.016940244760397866	31319	6092	359617		0.194515
D28__ATM__Ctrl2_8.tif	0.0657338	0.25297501958080826	36424	140177	554114		3.84848
D28__ATM__Ctrl2_9.tif	0.0678878	0.2240142464093032	30917	102019	455413		3.29977
D28__ATM__Ctrl3_10.tif	0.0730858	0.23142631144454923	21159	67000	289509		3.1665
D28__ATM__Ctrl3_2.tif	0.0566486	0.0904272	25498	40702	450108		1.59628
D28__ATM__Ctrl3_3.tif	0.11230368160049273	0.2985605972114558	42303	112463	376684		2.65851
D28__ATM__Ctrl3_4.tif	0.13949360413142883	0.27624964360209486	65070	128863	466473		1.98037
D28__ATM__Ctrl3_5.tif	0.0920254	0.2843849189268745	33139	102409	360107		3.09029
D28__ATM__Ctrl3_6.tif	0.10656364563354294	0.151955	35114	50071	329512		1.42596
D28__ATM__Ctrl3_7.tif	0.11875382214931958	0.25156553331009085	62334	132047	524901		2.11838
D28__ATM__Ctrl3_8.tif	0.10336163288799353	0.2708824516933612	28014	73417	271029		2.62073
D28__ATM__Ctrl3_9.tif	0.13325964919738612	0.5075585281121511	56426	214915	423429		3.80879
ATMKOs
D28__ATM__YMATMKO14_1.tif	0.033142592366541525	0.00516919	13304	2075	401417		0.155968
D28__ATM__YMATMKO14_10.tif	0.024350501408902513	0.011883627933087155	6680	3260	274327		0.488024
D28__ATM__YMATMKO14_2.tif	0.027549202431872224	0.017271977317314956	7948	4983	288502		0.62695
D28__ATM__YMATMKO14_3.tif	0.026053568083910846	0.00947275	11128	4046	427120		0.363587
D28__ATM__YMATMKO14_4.tif	0.022840726658217153	0.012326151246303338	6758	3647	295875		0.539657
D28__ATM__YMATMKO14_5.tif	0.0718617	0.019278180851813192	22444	6021	312322		0.268268
D28__ATM__YMATMKO14_7.tif	0.030417241175807845	0.023053688214559716	11339	8594	372782		0.757915
D28__ATM__YMATMKO14_8.tif	0.042303212167985695	0.024734796009836395	8825	5160	208613		0.584703
D28__ATM__YMATMKO14_9.tif	0.0489285	0.010934924294421663	16681	3728	340926		0.223488
D28__ATM__YMATMKO3_2.tif	0.0349452	0.00821337	7518	1767	215137		0.235036
D28__ATM__YMATMKO3_3.tif	0.025978042368950054	0.00766127	7392	2180	284548		0.294913
D28__ATM__YMATMKO3_5.tif	0.0891073	0.00705743	21742	1722	243998		0.0792015
D28__ATM__YMATMKO3_6.tif	0.0869662	0.00437573	14429	726	165915		0.0503153
D28__ATM__YMATMKO3_7.tif	0.0264671	0.023045112509686626	7309	6364	276154		0.870707
D28__ATM__YMATMKO3_8.tif	0.0583154	0.0762578	21334	27898	365838		1.30768
D28__ATM__YMATMKO3_9.tif	0.022461889544160913	0.011362096326444962	5138	2599	228743		0.505839
D28__ATM__YMATMKO43_1.tif	0.0432339	0.053996430663596856	19041	23781	440418		1.24894
D28__ATM__YMATMKO43_2.tif	0.0842309	0.0627796	36910	27510	438200		0.745326
D28__ATM__YMATMKO43_3.tif	0.0347939	0.11894832481544577	15318	52367	440250		3.41866
D28__ATM__YMATMKO43_4.tif	0.0857899	0.17327019535618457	23244	46946	270941		2.0197
D28__ATM__YMATMKO43_5.tif	0.13449236923703375	0.0648264	48883	23562	363463		0.482008
D28__ATM__YMATMKO43_6.tif	0.023704482980961755	0.0777914	12573	41261	530406		3.28171
D28__ATM__YMATMKO43_7.tif	0.0669786	0.0716911	13829	14802	206469		1.07036
D28__ATM__YMATMKO43_9.tif	0.17040783858343914	0.16010772475734047	51949	48809	304851		0.939556

## Sheet: Fig2B
ImageName	Ch2_positive_Area_Ratio	Ch3_positive_Area_Ratio	TotalArea_Ch2, CTIP2	TotalArea_Ch3, PAX6	TotalArea_Ch1_dapi		PAX6/CTIP2
ATMKOs
ATMKO14_2_CH1.tif	0.4904302867594996	0.5378363228699552	132989	145844	271168		1.09666
ATMKO14_3_CH1.tif	0.8302651284394355	0.5063172657122551	261673	159575	315168		0.609826
ATMKO14_5_CH1.tif	0.5419610795783621	0.435015	280725	225329	517980		0.802668
ATMKO14_6_CH1.tif	0.6558915011196912	0.5144413806697977	286153	224441	436281		0.784339
ATMKO2_1_CH1.tif	0.7634067993218524	0.5702685821361649	222443	166166	291382		0.747005
ATMKO2_2_CH1.tif	0.41073314709337333	0.41512097371252576	83217	84106	202606		1.01068
ATMKO2_3_CH1.tif	0.8262008254603793	0.357576	180762	78233	218787		0.432796
ATMKO2_4_CH1.tif	0.8053430654309779	0.19197521431289533	268776	64070	333741		0.238377
ATMKO2_5_CH1.tif	0.9077361472873394	0.3380173200650059	203873	75917	224595		0.372374
ATMKO2_6_CH1.tif	0.8056672205249147	0.34961217160927727	315658	136977	391797		0.433941
Ctrls
WT-1-1_CH1.tif	0.36849139865190755	0.3993213945486002	153564	166412	416737		1.08367
WT-1-2_CH1.tif	0.3084055371153079	0.6390080334584025	118280	245073	383521		2.07197
WT-1-3_CH1.tif	0.4298638577696787	0.4043173446167793	186827	175724	434619		0.940571
WT-1-4_CH1.tif	0.38371051818055835	0.5263514161754203	143982	197506	375236		1.37174
WT-1-5_CH1.tif	0.39346256357662884	0.3319996899428183	197964	167040	503133		0.84379
WT-2-1_CH1.tif	0.4486390389466222	0.6103744085466046	163275	222136	363934		1.3605
WT-2-2_CH1.tif	0.450012	0.5971571789608903	161147	213839	358095		1.32698
WT-2-3_CH1.tif	0.5658530509672905	0.626605	154466	171050	272979		1.10736
WT-2-4_CH1.tif	0.3323462974694095	0.5090521121595039	159489	244288	479888		1.53169
WT-2-5_CH1.tif	0.5544065485068926	0.26837323378358485	199598	96620	360021		0.484073
WT-2-6_CH1.tif	0.43912284529783985	0.313812	189175	135191	430802		0.714635

## Sheet: Fig2C
Ctrls	DAPI	NEUN	NEUN/DAPI		ATMKOs	DAPI	NEUN	NEUN/DAPI
WT2_8-2_1_CH1.tif	2470	1157	0.468421		ATMKO14_10-2_1_CH1.tif	937	157	0.167556
WT2_8-1_1_CH1.tif	2527	726	0.287297		ATMKO14_10-1_1_CH1.tif	2257	481	0.213115
WT2_7-2_1_CH1.tif	2475	1274	0.514747		ATMKO14_9-2_1_CH1.tif	1943	382	0.196603
WT2_7-1_1_CH1.tif	1748	1444	0.826087		ATMKO14_9-1_1_CH1.tif	2628	682	0.259513
WT2_6-2_1_CH1.tif	1632	474	0.290441		ATMKO14_8-2_1_CH1.tif	2909	949	0.326229
WT2_6-1_1_CH1.tif	2339	1167	0.498931		ATMKO14_8-1_1_CH1.tif	2423	1578	0.651259
WT2_5-1_1_CH1.tif	1950	1824	0.935385		ATMKO14_7-2_1_CH1.tif	2816	799	0.283736
WT2_4-2_1_CH1.tif	1554	281	0.180824		ATMKO14_7-1_1_CH1.tif	2336	542	0.232021
WT2_4-1_1_CH1.tif	2418	587	0.242763		ATMKO14_6-3_1_CH1.tif	1833	316	0.172395
WT2_3-2_1_CH1.tif	2636	742	0.281487		ATMKO14_6-2_1_CH1.tif	1909	670	0.350969
WT2_3-1_1_CH1.tif	2386	698	0.29254		ATMKO14_6-1_1_CH1.tif	2032	1104	0.543307
WT2_2-2_1_CH1.tif	1843	862	0.467716		ATMKO14_5-2_1_CH1.tif	3152	819	0.259835
WT2_2-1_1_CH1.tif	1381	286	0.207096		ATMKO14_5-1_1_CH1.tif	1707	532	0.311658
WT2_1-2_1_CH1.tif	2231	1101	0.493501		ATMKO14_4-1_1_CH1.tif	2783	614	0.220625
WT2_1-1_1_CH1.tif	2110	1294	0.61327		ATMKO14_3-2_1_CH1.tif	1361	191	0.140338
WT1_10-2_1_CH1.tif	2076	911	0.438825		ATMKO14_3-1_1_CH1.tif	2286	484	0.211724
WT1_10-1_1_CH1.tif	2997	1377	0.459459		ATMKO14_2-3_1_CH1.tif	3681	778	0.211356
WT1_9-3_1_CH1.tif	1806	714	0.395349		ATMKO14_2-2_1_CH1.tif	3065	488	0.159217
WT1_9-2_1_CH1.tif	1906	1665	0.873557		ATMKO14_2-1_1_CH1.tif	3300	726	0.22
WT1_9-1_1_CH1.tif	1620	1039	0.641358		ATMKO14_1-3_1_CH1.tif	2689	477	0.177389
WT1_8-2_1_CH1.tif	2997	1116	0.372372		ATMKO14_1-2_1_CH1.tif	3188	1322	0.41468
WT1_8-1_1_CH1.tif	2126	1327	0.624177		ATMKO14_1-1_1_CH1.tif	2126	616	0.289746
WT1_7-1_1_CH1.tif	2271	631	0.277851		ATMKO2_6-1_1_CH1.tif	2332	462	0.198113
WT1_6-1_1_CH1.tif	1560	1042	0.667949		ATMKO2_5-1_1_CH1.tif	1929	377	0.195438
WT1_5-1_1_CH1.tif	1588	356	0.224181		ATMKO2_4-1_1_CH1.tif	2968	615	0.20721
WT1_4-1_1_CH1.tif	2421	1101	0.454771		ATMKO2_3-2_1_CH1.tif	1931	339	0.175557
WT1_3-2_1_CH1.tif	2042	991	0.485309		ATMKO2_3-1_1_CH1.tif	2051	456	0.222331
WT1_3-1_1_CH1.tif	2436	1289	0.529146		ATMKO2_2-2_CH1.tif	1602	606	0.378277
WT1_2-2_1_CH1.tif	1797	905	0.503617		ATMKO2_2-1_CH1.tif	2115	697	0.329551
WT1_2-1_1_CH1.tif	2545	1162	0.456582		ATMKO2_1-2_CH1.tif	1915	446	0.232898
WT1_1-2_1_CH1.tif	2313	1104	0.477302		ATMKO2_1-1_CH1.tif	1759	742	0.421831
WT1_1-1_1_CH1.tif	2850	1309	0.459298

## Sheet: Fig2D
file name	ATMKO-WT-S25A-S25D_ZO1green-PAX6				ATMKO-WT-S25A-S25D-ZO1-PH3
			# surveyed areas/images	PAX6 organzed			# ZO-1	% PAX6 organization
	WT-1	11	6	10		WT	27	77.7778
	WT-2	16	6	11		ATM-KO	7	85.7143
	ATM-KO2	1	6	0
	ATM-KO13	6	6	6

## Sheet: Fig2E
YM_Ctrl2 for S25AD (ZO1-greenPH3-red)	View#	# of ZO1 rings	#of PH3 near ZO1	# of PH3 not near ZO1		total PH3	% PH3 next to ZO1	% PH3 not-next ZO1		% PH3 next to ZO1	% PH3 not-next ZO1		ctrls
	1	20	13	7		20	0.65	0.35		0.65	0.35		0.65
	2	6	20	10		30	0.666667	0.333333		0.666667	0.333333		0.666667
	3	18	5	9		14	0.357143	0.642857		0.357143	0.642857		0.357143
	4	44	26	7		33	0.787879	0.212121		0.787879	0.212121		0.787879
													0.6
YM_Ctrl3 for S25AD (ZO1-greenPH3-red)	View#	# of ZO1 rings	#of PH3 near ZO1	# of PH3 not near ZO1									0.214286
	1	5	6	4		10	0.6	0.4		0.6	0.4		0.625
	2	8	3	11		14	0.214286	0.785714		0.214286	0.785714		0.511111
	3	3	15	9		24	0.625	0.375		0.625	0.375
	4	11	23	22		45	0.511111	0.488889		0.511111	0.488889
YM_D28_ATMKO2(ZO1-greenPH3-red)	View#	# of ZO1 rings	#of PH3 near ZO1	# of PH3 not near ZO1									ATM-KO
	1	23	5	7		12	0.416667	0.583333		0.416667	0.583333		0.416667
	2	18	1	1		2							0.333333
	3	12	5	10		15	0.333333	0.666667		0.333333	0.666667		0.333333
													0.047619
YM_D28_ATMKO3(ZO1-greenPH3-red)	View#	# of ZO1 rings	#of PH3 near ZO1	# of PH3 not near ZO1									0.666667
	1	8	1	2		3	0.333333	0.666667		0.333333	0.666667		0.1
	2	7	1	20		21	0.047619	0.952381		0.047619	0.952381		0
	3	18	5	1		6
YM_D28_ATMKO14(ZO1-greenPH3-red)	View#	# of ZO1 rings	#of PH3 near ZO1	# of PH3 not near ZO1
	1	8	2	0		2							53BP1-S25A
	2	18	6	3		9	0.666667	0.333333		0.666667	0.333333		0.409091
	3	15	2	2		4							0.65625
													0.5
YM_D28_ATMKO43(ZO1-greenPH3-red)	View#	# of ZO1 rings	#of PH3 near ZO1	# of PH3 not near ZO1									0.75
	1	4	1	9		10	0.1	0.9		0.1	0.9		0.769231
	2	0	0	18		18	0	1		0	1		0.733333
	3	10	6	0		6							0.64
													0.5
NC_S25A 34-3_D28 (ZO1-greenPH3-red)	View#	# of ZO1 rings	#of PH3 near ZO1	# of PH3 not near ZO1									0.578947
	1	2	9	13		22	0.409091	0.590909		0.409091	0.590909		0.3125
	2	5	21	11		32	0.65625	0.34375		0.65625	0.34375
	3	1	5	5		10	0.5	0.5		0.5	0.5
	4	4	18	6		24	0.75	0.25		0.75	0.25
													53BP1-S25D
NC_S25A 34-4_D28 (ZO1-greenPH3-red)	View#	# of ZO1 rings	#of PH3 near ZO1	# of PH3 not near ZO1									0.619048
	1	3	1	3		4							0.870968
	2	1	0	2		2							0.2
	3	6	10	3		13	0.769231	0.230769		0.769231	0.230769		0.875
	4	5	11	4		15	0.733333	0.266667		0.733333	0.266667		0.289474
	5	4	16	9		25	0.64	0.36		0.64	0.36		0.222222
													0.666667
NC_S25A 79-1_D28 (ZO1greenPH3-red)	View#	# of ZO1 rings	#of PH3 near ZO1	# of PH3 not near ZO1									0.666667
	1	0	0	0		0							0.428571
	2	4	7	1		8							0.0909091
	3	3	14	14		28	0.5	0.5		0.5	0.5		0.266667
	4	3	11	8		19	0.578947	0.421053		0.578947	0.421053		0.391304
	5	5	5	11		16	0.3125	0.6875		0.3125	0.6875		0.473684
													0.75
NC_S25A 79-3_D28 (Z01-greenPH3-red)	View#	# of ZO1 rings	#of PH3 near ZO1	# of PH3 not near ZO1									0.75
	1	0	0	0		0	#DIV/0!	#DIV/0!					0.783784
	2	3	1	5		6	0.166667	0.833333
	3	3	0	2		2	0	1
	4	0	0	0		0	#DIV/0!	#DIV/0!
	5	1	1	0		1	1	0
SJ D28 S25D 14-19 (ZO1-greenPH3-red)	View#	# of ZO1 rings	#of PH3 near ZO1	# of PH3 not near ZO1
	1	3	13	8		21	0.619048	0.380952		0.619048	0.380952
	2	2	27	4		31	0.870968	0.129032		0.870968	0.129032
	3	1	2	8		10	0.2	0.8		0.2	0.8
	4	6	21	3		24	0.875	0.125		0.875	0.125
	5	2	11	27		38	0.289474	0.710526		0.289474	0.710526
SJ D28 S25D 17 (ZO1-greenPH3-red)	View#	# of ZO1 rings	#of PH3 near ZO1	# of PH3 not near ZO1
	1	5	2	7		9	0.222222	0.777778		0.222222	0.777778
	2	2	6	3		9	0.666667	0.333333		0.666667	0.333333
	3	2	6	3		9	0.666667	0.333333		0.666667	0.333333
	4	2	6	8		14	0.428571	0.571429		0.428571	0.571429
	View#	# of ZO1 rings	#of PH3 near ZO1	# of PH3 not near ZO1
SJ_D28 S25D 14-3 (ZO1-greenPH3-red)	1	11	1	10		11	0.0909091	0.909091		0.0909091	0.909091
	2	4	0	5		5
	3	1	5	2		7
	4	4	4	11		15	0.266667	0.733333		0.266667	0.733333
	5	2	9	14		23	0.391304	0.608696		0.391304	0.608696
	View#	# of ZO1 rings	#of PH3 near ZO1	# of PH3 not near ZO1
SJ_D28 S25D 14-15 (ZO1-greenPH3-red)	1	7	9	10		19	0.473684	0.526316		0.473684	0.526316
	2	4	9	3		12	0.75	0.25		0.75	0.25
	3	4	15	5		20	0.75	0.25		0.75	0.25
	4	6	29	8		37	0.783784	0.216216		0.783784	0.216216

## Sheet: Fig3E
53BP1	EIF4EBP1	DCX	CTNNB1	NES	SIX3	SOX2	STMN1	TOP2A
0.922808	0.51	0.250907	0.17	0.46	0.75	1.1	0.163233	0.16
1.66352	0.36	0.103721	0.24	0.66	0.37	0.28	0.737958	0.12
0.840213	0.64	0.389635	0.69	0.06	0.65		0.110952	0.4
1.55555	0.58	0.109704		0.34			0.219891	0.71
1.19651	0.3	0.147548		0.27			0.297197	1.62
1.13848	0.32	0.00896048		0.18			0.22272
0.992847	0.84	0.194109					0.397576
1.59371	1.11	0.0625026					0.50269
0.414435		0.275487					0.282323
0.717504		0.613859					0.0496965
0.327612		0.240353					0.0710133
0.265865		0.106213					0.0793912
0.614702		0.0637801
0.525946		0.0717667
0.644362		0.1248
0.934471		0.749579
0.745462		0.70423
1.00183		0.763158
0.901498		0.341645
0.712795		0.199951
0.867193		0.281423
0.928865		0.281367
0.657677		0.419062
0.341357		0.181186
0.314762		0.498174
-0.170653		0.580289
0.420444		0.246621
0.500263		0.177529
1.00077		0.0367823
1.79413		0.273068
1.28593		0.372371
2.07487		0.157335
1.44905		0.0900686
1.045		0.129744
1.0426		0.0563374
1.4194		0.350063
0.995647		0.622181
0.975481		0.158651
0.704223		1.66668
0.668981		1.35932
0.651062		1.67513
0.96401		1.17338
		1.001
		0.816155
		1.12516
		1.24951
		1.13741
		1.00251
		1.55036
		1.38407
		1.00633
		0.641256
		0.751093
		0.800631
		1.08015
		0.642476
		0.67551
		0.657247
		0.901107
		0.999008
		1.32831
		0.729456
		0.690999

## Sheet: Fig4C
WT-1	WT-2	S25A 34-3	S25A 34-4	S25A 79-1	S25A 79-3	S25D 14-3	S25D 14-15	S25D 14-19	S25D 17
15135	17441	9526	11771	12378	11706	11965	12138	10565	10410
14560	16532	9282	10916	12052	10947	11682	11184	10080	10254
14374	15796	9151	10797	10313	10801	10519	11055	10008	10205
13919	15121	8766	10472	10312	10487	9205	10169	8674	9893
13685	14500	8338	10455	10189	9566	8330	10161	8609	9603
13487	14225	7546	9750	9981	9333	8173	10073	8585	8797
13460	13660	7501	9609	8682	9309	7979	9917	8508	8712
13088	13282	6804	9252	7032	9183	7826	9715	8444	8433
12771	13221	6533	9048	6659	8803	7619	9439	8435	8348
12699	13200	6378	9030	6448	8573	7458	9409	8188	8178
12010	12017	5982	8995	6257	8319	7383	9323	8172	7782
11613	11691	5969	8658	6032	8201	7246	8976	7945	7659
11523	11492	5539	8630	5869	8140	7099	8631	7943	7557
11021	11399	5326	8571	5802	8134	7074	8393	7943	7339
10631	11167	5321	8539	5730	8024	6890	7961	7942	6600
10600	10897	5293	8381	5536	7849	6862	7943	7896	6590
10567	10880	5259	8381	5217	7639	6696	6619	7812	6333
10341	10879	5251	8354	4838	7596	6693	6201	7469	6309
10277	10769	5236	8177	4746	6833	6690	5626	7457	5935
9670	10603	5145	8140	4387	6536	6670	5455	7444	5603
8987	10033	5102	8009	4344	5702	6635	5312	7439	5509
8755	9849	5011	7956	4275	5625	6633	4748	7265	5466
8650	9747	4944	7946	4240	5377	6549	4673	7200	5444
8574	9746	4902	7788	4066	5216	6495	4668	6813	5375
7712	9557	4856	7769	4050	4953	6464	4646	6761	5195
7659	9549	4828	7624	3683	4909	5919	4602	6724	5172
7545	8760	4803	7609	3553	4897	5641	4539	6498	5143
7073	8643	4717	7567	3516	4420	5458	4485	6383	5099
6852	8526	4640	7493	3307	4339	5457	4273	6011	4818
6699	8451	4637	7323	3098	3928	5427	4253	5897	4772
6223	7871	4592	7312	3022	3846	5200	4153	5830	4428
5280	7793	4556	7075	3002	3814	5177	3985	5508	4424
5274	7654	4327	6995	2977	3728	5038	3948	5458	4371
5098	7366	4321	6968	2881	3671	5036	3778	5420	4155
4750	6599	4317	6774	2829	3658	4984	3594	5419	4122
3523	6508	4202	6531	2796	3474	4905	3433	5239	3982
3295	6424	4189	6520	2759	3383	4784	3428	5216	3819
3235	5758	4185	6332	2681	2926	4620	3400	4895	3671
3016	3152	4175	6322	2465	2551	4563	3252	4872	3649
2886		4124	6002	2462	2363	4502	3078	4670	3270
		3920	5958	2340	2127	4380	2931	4418	2787
		3739	5817	2267		4146	2838	4293	2635
		3497	5508	2080		4012	2736	3824	2140
		3303				3744	2655
		2847
		2669
		2091

[truncated: 31 more sheets: Fig4F, Fig5A, Fig5B, Fig5C, Fig5E, 5F, Fig5G, Fig5H, Fig5I, SuppFig1I, SuppFig2E, SuppFig3B, SuppFig3C, SuppFig3E, SuppFig4A, SuppFig4B, SuppFig4C, SuppFig4D, SuppFig4F, SuppFig4H, SuppFig4I …]
