# Supplementary material for: Phosphorylation of the DNA damage repair factor 53BP1 by ATM kinase controls neurodevelopmental programs in cortical brain organoids
Source: PLoS Biol. 2024 Sep 3;22(9):e3002760. doi: 10.1371/journal.pbio.3002760 (PMC11398655; doi:10.1371/journal.pbio.3002760)
Supplement: S3 Table — (XLSX) [file pbio.3002760.s022.xlsx]

## Sheet: Sheet1
Supplementary Table 3.
List of phospho-proteins, normalized to total protein levels, that were significantly lower in D35 ATM-KO versus WT cortical organoids.
any 2 ATM-KO		ATM-KO2		ATM-KO3		ATM-KO14
ADD2		MAP2		MAP2		SQSTM1
ADD3		GABBR1		EIF4EBP2		TTF1
AFDN		PDE4D		MIA2		TP53BP1
ALX1		DNAJC5		SHANK2		ASF1A
BCAS3		ATXN2L		ADD2		EIF4EBP2
CRMP1		ISLR2		TCEAL5		TCEAL3
DCLK1		MIA2		BAG3		NASP
DCX		MAPT		GATAD2B		EDNRB
DDX60		SYNPO		SYMPK		RABGAP1
DNAJC5		SHANK2		MAPK3		PPP2R5D
DPYSL5		TCEAL5		DPYSL5		SRRM2
EIF4EBP1		TP53BP1		DNAJC5		SRSF7
EIF4EBP2		GJA1		BCL9		DPYSL5
EPB41L2		XKR4		GPHN		RPS6
FAM131B		DCLK1		ROCK1		KIF4A
FRMD4A		STX7		TTC3		CROCC2
GPHN		GRIA1		ZNF185		ROCK1
GTF2I		PLEKHA4		TP53BP1		OSBP
ITSN1		L1CAM		PATL1		DNAJC5
LARP1		ADD2		BCAS3		SOX2
MAP2		EIF4EBP2		PDE4B		TRA2B
MAPK3		FGF17		CDC42EP4		TRIM24
MAPT		ANK3		PBRM1		PRKDC
MYO5A		CADPS2		PPT1		MAP3K11
NCAM1		EBF2		ATXN2L		SET
NES		TANC1		SLC1A2		PDHA1
PCBP1		MYO18A		ATP2B2		PDCD4
PKP4		ARHGAP21		DDX60		ZNF768
PRKDC		MYO5A		AFDN		PNISR
PTK2		CAMKV		PNKP		NUP133
RASAL2		FAM117A		PRKDC		NCAM1
RFX7		SLC6A1		CAMKV		GIT2
SAFB		DCX		JPT2		MIER1
SDC2		AFDN		ALX1		MAP2
SEC16A		AFAP1		SP4		SLC1A2
SET		CLASP1		NCAM1		SP4
SHANK2		TOP2A		TNKS1BP1		NCAPH
SLC1A2		TMCC3		TPPP		AFF4
SLC43A2		PTK2		DBNL		TCEAL5
SYNE2		MINK1		DPYSL3		RACGAP1
TCEAL3		DNM1		MYO5A		EPB41L5
TCEAL5		AKT1S1		AGFG1		ACADVL
TNKS1BP1		ARID3A		LIMK1		SSRP1
TP53BP1		PATL1		SEPTIN14		MAPK3
TPPP		SYT6		MAPT		SAFB
WRNIP1		NOLC1		PLEKHA5		SRSF10
ZC3H18		AMOTL1		FTO		FRMD4A
ABLIM2		DPYSL3		ADD3		SHANK2
ADCY2		RTN1		FLNC		CRMP1
AGFG1		TCEAL3		PSD2		ACIN1
AKT1S1		BCL11A		DCX		CDCA3
AMOTL1		MAPK1		ARPP19		PNN
ANKRD17		NFATC4		SET		SPTBN1
ARPP19		SYT9		SYNPO		ADD3
ATP2B2		SET		MARF1		AKAP13
ATXN2L		NEB		MSH6		GPM6A
BAG3		ACIN1		RABGEF1		SACS
BCL9		GPHN		ADCY2		CMTM4
CAMK2D		SLC35F1		LARP1		MAP1B
CAMKV		LRRC49		MPDZ		TNS1
CAMSAP2		SRSF7		AKT1S1		CHERP
CCDC88A		CEP170		PLEKHG2		ZMYND8
CCP110		FOXO1		NUMA1		SYNE2
CDC42EP4		EML4		MYO18A		CHAMP1
CSNK1D		RELCH		SLC43A2		NCBP2L
CTNND1		NBEA		RPRD2		LARP4
DBNL		CLASP2		RNF214		DIP2B
DCLK2		KLC1		TTYH3		PBRM1
DNM1		ELAVL1		PTK2		TSC1
DPYSL3		EPB41L2		ALB		CLASP2
EFS		SHROOM2		NCKAP5L		PKP4
EPB41L1		CHD1		GRIA1		ALX1
FLNC		ADD3		CRMP1		SEC16A
GRIA1		GRM5		RFX7		EEF2
JPT2		CAMK2D		MAP4		CREB1
LARP6		ARAF		RAI14		HSP90AA1
MAPK1		TSC22D3		FRMD4A		EPB41L2
MARF1		ZC3H18		EIF4EBP1		STMN1
MIA2		NRXN2		CSNK1D		CLVS1
MPDZ		CTNND2		ITSN1		TIGAR
MYO18A		EPB41		CCP110		DLGAP4
NCKAP5L		TRA2B		C2orf49		STX7
NEDD4L		MTMR7		DCLK1		ADD2
NFATC4		STK39		NES		GPHN
NOC2L		FOXC2		RNF138		MYO5A
OBI1		TTC21A		PDE4D		CTNNA2
PATL1		UNCX		PHLDB1		WASHC2A
PDE4B		ERC1		PPP1R37		SCG2
PDE4D		DBN1		CHGB		WRAP53
PHLDB1		ZNF185		CREB1		DYNC1LI2
PLEKHA5		SCN3A		GTF2I		ZNF358
PLEKHG2		NDRG3		TCEAL3		CPT1C
PML		PLEKHA6		YWHAH		TRIM28
PNKP		USP24		TBR1		CORO7
PSD2		DMTN		EPB41L2		NCL
RAI14		KRT8		AMOTL1		GLE1
RALGPS2		DCLK2		TLE3		HMGCS1
RNF138		CRTC2		ABLIM2		RTN4
RNF214		TLE3		MAPK1		DVL2
RPRD2		ALX1		TMCC3		MSH6
SEPTIN14		FLNC		SIK3		SIX3
SIK3		CDC42EP4		NPAT		TPPP
SYMPK		FEZ1		CABIN1		FOXC2
SYNPO		RNF214		NFATC4		MYBL2
TENM3		SYN1		CAMSAP2		PCDHAC2
TLE3		PDHA1		CAMK2D		LRP2
TMCC3		BIN1		SAFB		DDX60
TSC22D3		PKP4		TENM3		ALB
TTYH3		MTCL1		RALGPS2		CEP170B
YWHAH		PSD		TSC22D3		SLC4A7
ZNF185		ADD1		PML		UBXN7
ALB		SORBS1		RAI1		PTK2
CABIN1		RIPOR2		UBE2O		APPL1
CDK11B		MAPK3		EFS		BCAS3
CREB1		CDC42BPB		CCDC88A		SDC2
GIT2		PLEKHA1		FAM131B		GTF2I
MSH6		ITPRID2		NEDD4L		WDR7
NPAT		PCM1		PCBP1		FAM131B
PBRM1		NCKAP5L		EPB41L1		RYR1
POLR2A		WDR20		CDK11B		WNK1
PPP2R5D		MARK3		WDTC1		GPRIN3
ROCK1		CCAR2		ZC3H18		EPN2
SP4		SORBS3		DNM1		RALGAPA1
TIGAR		CCP110		TIGAR		PDS5B
UBE2O		CROCC2		CTNND1		PRPH
ABI2		MLLT1		DCLK2		EIF3A
ACIN1		SYMPK		PPP2R5D		MAPT
AFF4		RNF138		POLR2A		PAK2
AKAP12		FARP1		ANKRD17		TJP1
APPL1		TBC1D4		LUC7L2		PSD3
ARHGAP12		BRSK2		OBI1		XRCC1
CAMSAP3		NCCRP1		SYNE2		TRO
CBARP		MAP3K7		SEC16A		EPB41L3
CBX5		RFTN1		GIT2		NUDT12
CEP170B		DOCK7		NOC2L		ZZEF1
CHAMP1		FBRS		SDC2		WRNIP1
CHERP		SRRM2		PKP4		CABIN1
CLASP2		SIK3		RASAL2		TLK2
CROCC2		TACC2		LARP6		IQSEC1
CTNNB1		RAPGEF2		IQCB1		SCLT1
DKFZp686M24262		WIPF2		WRNIP1		MEAK7
DLGAP4		NR2F1		KMT2D		NCAPD2
DMXL2		ARID1B				UBE2O
EPB41L3		TRIO				PLEKHA7
EPN2		NCL				CBX5
FAM171A2		ERC2				PHF6
FOXC2		SPATA18				AKAP12
GPM6A		DBNL				SYAP1
GPRIN3		CAMSAP3				RALY
IRF2BP1		TNKS1BP1				TNIK
KIF26B		PHF14				ZRANB2
KIF4A		ZNF638				GOLGA3
MAP1B		CDK16				FAM171A2
MAP7D1		PDE4DIP				NES
MAPK8		EIF4EBP1				CNNM3
MEAK7		MPDZ				IRF2BP1
MN1		ARPP19				RPS17
NASP		DMRT3				LARP1
NCL		SPTBN1				DENND4A
PAK2		ITSN2				FRYL
PDCD4		MICALL1				RASAL2
PDHA1		PHF21A				CDK11B
PHF24		RABEP1				ERBIN
PHF3		WDR47				DCLK1
PLEC		PLEKHA5				ZC3H18
PLEKHA7		TTYH3				KIF26B
PNISR		RALBP1				TBC1D10B
PNN		PLEKHA7				CHCHD3
PRPH		MFF				SLC12A2
PSD3		CLIP2				RTN3
PUM1		BAG3				TNKS1BP1
RALGAPA1		TRIM33				RBMX
RAPGEF2		DCP2				ARHGAP12
RIMS1		FNBP1L				PSMD1
RTN4		WWC2				CBARP
SIX3		SAFB				ABI2
SORBS2		NDE1				JPT1
SOX2		CRTC1				PHF24
SPEN		SCRIB				POLR2A
SPTBN1		TUBA1A				SPEN
SRRM1		KIF4A				PDE1C
SRRM2		TRIM46				RBSN
SRSF10		SF3B2				ZNF281
SRSF7		CNTNAP2				RAPGEF2
SSRP1		PNN				TUBGCP2
STMN1		ZMYND8				SLC30A1
STX7		FAM122A				EIF4EBP1
SYT6		CCDC88C				CTTNBP2NL
SYT9		ATP2B1				UBR4
TBC1D10B		ZNF608				RFX7
TLK2		PRKAR2B				DMXL2
TOP2A		ELAVL2				RB1
TRA2B		MARF1				NRBP1
UBA1		RRAGC				HSD17B4
UBR4		BCL11B				ZNF521
WDR47		SSRP1				HIRIP3
WNK1		APC				AFDN
ZMYND8		ENSA				WDR47
		PPFIA1				RAVER1
		CCDC88A				SYT9
		SHROOM3				LMNB1
		PUM1				NPAT
		WAC				LMNB2
		FSD1L				SYT6
		TMSB4X				PCBP1
		DSP				MDM1
		SYNM				ITSN1
		CCDC82				TLE4
		AP3D1				UBA1
		MAPK8				CCSER1
		AKAP12				PUM1
		ZFP36L2				SRRM1
		YAP1				MAP7D1
		CIRBP				NEFM
		KIF1C				DCX
		SYNRG				SLC43A2
		SRRM1				CTTN
		RBM15				MN1
		YWHAH				CSRP1
		ITSN1				TOP2A
		ARHGEF7				RIMS1
		PDCD4				GINS2
		LRBA				PPFIA2
		PRPH				PHF3
		SPECC1				TMPO
		BACH2				ZMYM4
		DOCK6				ATN1
		LARP6				PLEC
		RASAL2				CTNNB1
		SRGAP3				CRABP1
		PLXDC2				SORBS2
		HSPA12B				DKFZp686M24262
		SEPTIN14				RIMS2
		ANK2				ILF3
		TECPR1				WAPL
		PACS2				SRSF1
		PPP1R3F				PPP2R3A
		ARFGEF2				PLEKHF2
		RC3H1				TOR1AIP1
		PSRC1				NUP50
		NOC2L				UFD1
		PIN1				CAMSAP3
		DENND2B				SH2B1
		CRMP1				INCENP
		VPS50				MAPK8
		VANGL2				SEMA6A
		AUTS2				CLIC6
		WRNIP1
		TJP3
		PEA15
		NCAM1
		KIDINS220
		EXOC7
		FGFR3
		MYO9B
		RALGAPA1
		ZC3HC1
		PACSIN3
		PSD2
		HDGFL2
		MAST1
		UCK2
		ABLIM2
		LASP1
		LYST
		FAM171A2
		C2CD5
		ZFP36L1
		GPM6A
		BAG6
		VAV2
		HNRNPK
		TBC1D17
		PTPRZ1
		CELSR1
		CROCC
		ARHGEF12
		TTBK1
		EFR3A
		MEPCE
		FOXP1
		TSC22D4
		IRF2BPL
		IWS1
		BCAS3
		IRF2BP1
		AFF4
		CARMIL1
		TRA2A
		PRR36
		EED
		DAPK1
		NYAP1
		DCAF5
		TMEM200A
		CDK18
		MSI1
		ARHGEF16
		LSM14B
		C1orf226
		EPN2
		CBFA2T2
		STX12
		MAP1S
		SORBS2
		ATXN2
		ATRX
		CAMSAP2
		PPP1R12B
		AAK1
		TICRR
		BRSK1
		SEC16A
		INA
		CEP250
		SOX13
		PLEKHG2
		GAB1
		ELAVL4
		MAP1B
		BCL9L
		WNK1
		PML
		SDC2
		TCOF1
		DLGAP4
		BABAM1
		TMEM94
		NASP
		CDK12
		PLIN3
		FAT3
		AHNAK
		PCIF1
		ZFHX3
		CTNND1
		PCBP1
		CHCHD6
		UBA1
		EPB41L1
		SLC1A2
		ARMCX3
		RICTOR
		SLAIN2
		UVRAG
		VPS13C
		OBI1
		AMOT
		SOX11
		PGM2L1
		MIDEAS
		ELF1
		VPS26B
		KANK4
		ADCY2
		PDZD8
		GIPC1
		ZYX
		STK3
		FRMD4B
		RIMS1
		FSD1
		RSRC2
		DDX17
		STK32C
		PBX2
		SYBU
		PDE4B
		RBM12B
		SRCIN1
		PRKAR2A
		PRRC2C
		ZNF852
		RUNX1T1
		PSD3
		ARHGEF11
		INPP5E
		TMEM63C
		SMARCA5
		APLP1
		GRIP1
		MAP3K13
		TBPL1
		CRACD
		RUNDC3B
		MCF2L
		DGCR8
		ABLIM1
		DPYSL5
		PIKFYVE
		ANKRD17
		POLDIP3
		ATAT1
		GKAP1
		PAGR1
		H2AX
		CASKIN1
		CDK5RAP2
		EFNB1
		KIAA0930
		PAG1
		PARN
		EFS
		SAMD4B
		DDX20
		SPTAN1
		PHF24
		HP1BP3
		TCF20
		KNL1
		GPRIN3
		RAB14
		KIAA1522
		GOLGA4
		SIN3A
		ILDR2
		PALM
		DVL1
		HMGXB4
		BCL9
		MAPK6
		HSP90AA2P
		ARHGAP12
		ATG13
		PHACTR4
		TRIP12
		MAPKAPK5
		MACF1
		CSNK1D
		DYNC1LI1
		RNF25
		CACNA1H
		MEIS1
		ARHGAP17
		PLEC
		CTDSPL2
		AGFG1
		ARHGEF2
		SAMHD1
		JPT2
		CEP131
		DLG5
		MATR3
		RTN4
		UBR4
		H4C1
		ADGRL3
		HNRNPL
		TIAM2
		PGRMC1
		TMEM132C
		FAM171A1
		ELAC2
		PJA1
		XRN2
		GPRIN1
		RAI14
		FUS
		PPP1R9A
		CHERP
		TPPP
		CPEB2
		BMPR2
		OTUD7B
		KIF26B
		SGIP1
		RNPC3
		MAP7D1
		TCEA1
		WDCP
		TWIST1
		RCC2
		ACAP3
		NEDD4L
		TP53
		CERS6
		CCDC46
		ATG2B
		SRGAP1
		TENM1
		ABL2
		SIPA1L1
		RALGPS2
		RPS6KC1
		GTF3C1
		RIPOR1
		SH3GL1
		CNKSR2
		RERE
		AP3B1
		DKFZp686M24262
		STX1A
		SAMD14
		MEAK7
		SRRT
		EMSY
		WDR37
		MAP11
		TBX2
		PRR12
		RPRD2
		ZNF592
		MTDH
		ANKRD26
		OSBPL8
		SLIRP
		APPL1
		STK10
		SLC4A4
		CHD2
		TRERF1
		ABI2
		BASP1
		SYNE2
		SRSF10
		TBC1D10B
		TLE1
		UHRF1BP1
		URI1
		ATCAY
		PHF8
		RUFY3
		CBARP
		STAG2
		NUCKS1
		ASAP3
		KDM2B
		SRSF9
		PHLDB1
		GLI3
		SRSF2
		SAP30BP
		NOL4L
		RFX7
		ECPAS
		MYH10
		IGSF9
		WDR75
		WNK2
		ARHGAP32
		KHSRP
		CASK
		POU2F2
		RGS12
		MSL1
		EPB41L3
		PCDH1
		GTF2I
		CIC
		RBL2
		POLR3C
		YY1
		CTNNB1
		GAB2
		ZBTB10
		ZNF609
		SRCAP
		ZNF687
		SRPRA
		SYNJ1
		CASC3
		CHD7
		TRIM9
		NECAP1
		IQSEC2
		SYT4
		ZBTB39
		OSBPL11
		CLASRP
		ATP2B2
		GAP43
		SRSF6
		EIF4G2
		YLPM1
		CEP295
		SLC39A7
		KAZN
		PNISR
		NACAD
		MID1
		KANSL3
		FAM131B
		STK11IP
		PI4K2A
		IRS1
		PAK2
		C2CD2L
		SMG1
		CHMP7
		NES
		ANKHD1
		SFSWAP
		BCR
		DDX60
		MED1
		ADAM22
		SUPT16H
		KANSL1
		UNG
		TANC2
		TCEAL6
		KCTD15
		SSBP3
		SIX3
		PCYT1A
		ACBD3
		IGF2BP1
		TFAM
		PRPF40A
		ARHGAP39
		THRAP3
		SOGA1
		CELSR3
		AMER2
		TRAF4
		WDR44
		PTBP1
		FRY
		UNC13B
		MLF2
		LARP1
		CBX5
		KIF27
		SUB1
		REM2
		SHANK3
		HNRNPAB
		CARHSP1
		MEF2D
		CRTC3
		SMC5
		BCKDHA
		TRIP11
		UBAP2L
		USP6NL
		PPFIA3
		HAUS6
		CACNA1E
		MAGI1
		ONECUT2
		ESYT2
		DENND1A
		L3MBTL2
		FRMD4A
		NIBAN2
		GTF2F1
		TAB3
		BCL7C
		GATAD2A
		GPATCH8
		PNKP
		GLCCI1
		PRR3
		CHAMP1
		SETD2
		FAM83D
		PHLDB3
		MN1
		CEP350
		PAXX
		SNX19
		CANX
		MCM4
		GLYR1
		CTR9
		SRSF4
		LRCH2
		BAZ2B
		AMBRA1
		SLC43A2
		CEP170B
		APBB2
		SMG9
		DOCK4
		PRKAR1A
		ZEB2
		PAN3
		UBE2J1
		BRWD1
		HTATSF1
		USF2
		DMXL2
		GOLGA2
		MAPK8IP3
		ZC3H6
		NCOR2
		DIDO1
		HUWE1
		STMN1
		CACNA1B
		HNRNPUL2
		CDC20
		PHF10
		MEX3C
		TLK2
		ZNF318
		TENM3
		SETD1B
		MYCBP2
		PHF3
		LZTS1
		PCDHA2
		SEPTIN9
		PRKDC
		ARGLU1
		DAXX
		NPDC1
		RIC8A
		WWC3
		CPEB3
		PTTG2
		SPEN
		TLK1
		KLC4
		NPM1
		LMTK2
		ADAR
		SOX2
