# Supplementary material for: Phosphorylation of the DNA damage repair factor 53BP1 by ATM kinase controls neurodevelopmental programs in cortical brain organoids
Source: PLoS Biol. 2024 Sep 3;22(9):e3002760. doi: 10.1371/journal.pbio.3002760 (PMC11398655; doi:10.1371/journal.pbio.3002760)
Supplement: S4 Table — (XLSX) [file pbio.3002760.s023.xlsx]

## Sheet: legends
Normalized (to total proteome) levels of phosphor-peptide substrates of MAPK9 and CDK5 in D35 WT and ATM-KO cortical organoids.

## Sheet: MAPK9_log2FC<0
log2FC	Phosphosite	KINASE	WT_2	WT_4	WT_5	WT_6	KO2_1	KO2_2	KO2_3	KO2_4	KO3_1	KO3_2	KO3_3	KO14_1	KO14_2	KO14_3		norm1	norm2	norm3	norm4	norm5	norm6	norm7	norm8
-0.695729	BAZ1B_Q9UIG0_S158	MAPK9,MAPK3,MAPK14	0.165389	0.11131	-0.216852	-0.111471	-0.156516	-0.170383	0.0806698	-0.119047	-0.0288996	0.22845	-0.0150031	0.144873	-0.0976384	0.0929453		0.383242	0.329162	0.001	0.106382	0.0613366	0.0474692	0.298522	0.0988053
-1.82558	DCX_O43602_S306,S325,T326	MAPK9,MAPK8,CDK5	0.523307	0.155726	0.567691	0.526165	-0.64176	-0.794934	-0.778279	-1.44926	-0.175201	-0.360118	-0.247659	0.10005	0.240987	0.677474		1.97357	1.60599	2.01795	1.97643	0.808501	0.655328	0.671982	0.001
-1.21874	DCX_O43602_S306,T326	MAPK9,MAPK8,CDK5	-0.0231825	0.0177348	0.163645	0.00180195	0.0630957	-0.427974	-0.304151	-0.240873	-0.0311832	-0.0796992	0.217495	0.190709	0.120552	0.166056		0.405792	0.446709	0.59262	0.430776	0.49207	0.001	0.124824	0.188101
-2.18183	DCX_O43602_S306,T326	MAPK9,MAPK8,CDK5	0.0904659	0.411584	0.048242	0.167549	-0.289298	0.00762055	-0.383811	-0.387354	-0.597528	0.258019	-0.0458788	0.389974	-0.677695	0.414133		0.47882	0.799939	0.436596	0.555904	0.0990562	0.395975	0.00454358	0.001
-3.41436	DCX_O43602_S310,T326	MAPK9,MAPK8,CDK5	0.439349	0.164635	0.543658	-0.188998	-0.781141	-0.792323	-0.623333	-0.869806	-0.00332214	-0.155754	0.34548	0.108448	0.318757	0.423608		1.31016	1.03544	1.41446	0.681808	0.0896652	0.0784828	0.247473	0.001
-6.15843	DCX_O43602_S321,S325,T326	MAPK9,MAPK8,CDK5	0.482863	0.453057	0.283402	0.0104689	-1.03671	-1.03869	-1.03499	-0.972929	-0.0943864	0.00897374	-0.0424177	0.565364	0.473983	0.327536		1.52255	1.49275	1.32309	1.05016	0.00298286	0.001	0.00469699	0.0667598
-2.34567	DCX_O43602_S332,S335,S339	MAPK9,GSK3B,CDK5,GSK3A,MAPK8	-0.0939894	-0.34098	0.159144	0.113919	-0.365987	-0.554479	-0.472327	-0.423844	-0.114223	0.00453473	0.24053	0.260361	0.460416	0.555354		0.461489	0.214499	0.714623	0.669398	0.189492	0.001	0.0831518	0.131635
-0.25267	DCX_O43602_S332,S335,S339	MAPK9,GSK3B,CDK5,GSK3A,MAPK8	-0.121809	-0.0432931	-0.0613774	0.294088	0.071285	-0.0807653	0.124194	-0.164005	-0.027294	-0.0547979	0.0452552	0.104298	-0.000920801	-0.156447		0.0431953	0.121711	0.103627	0.459092	0.23629	0.0842393	0.289198	0.001
-0.701395	DCX_O43602_S332,S335,S339	MAPK9,GSK3B,CDK5,GSK3A,MAPK8	-0.350661	-0.189719	0.338035	-0.13012	0.0563988	-0.388477	-0.167133	-0.305077	-0.0247907	-0.204176	0.0269569	0.119226	0.631264	0.204724		0.0388167	0.199759	0.727512	0.259357	0.445876	0.001	0.222344	0.0843999
-0.63051	DCX_O43602_S332,S339	MAPK9,GSK3B,CDK5,GSK3A,MAPK8	-0.0249906	-0.333238	0.228113	-0.180754	0.0671737	-0.506007	-0.142785	-0.337216	0.39943	-0.148605	0.0720854	-0.0220774	0.432987	0.155135		0.482016	0.173769	0.73512	0.326253	0.574181	0.001	0.364222	0.169791
-0.0659167	DCX_O43602_S332,T336	MAPK9,GSK3B,CDK5,GSK3A,MAPK8	-0.223934	-0.442698	0.0688929	-0.14537	-0.00184931	-0.299106	-0.210442	-0.277788	0.370231	-0.0166426	0.108225	0.179881	0.39224	0.201813		0.219764	0.001	0.512591	0.298328	0.441849	0.144592	0.233256	0.16591
-3.39257	DCX_O43602_S332,T336,S339	MAPK9,GSK3B,CDK5,GSK3A,MAPK8	0.203921	-0.239874	0.210625	0.377442	-0.543059	-0.655763	-0.562237	-0.691078	0.146226	-0.194335	-0.356984	0.0677873	0.716673	0.560223		0.895999	0.452204	0.902703	1.06952	0.149019	0.0363152	0.129842	0.001
-2.73712	DCX_O43602_S332,T336,S339	MAPK9,GSK3B,CDK5,GSK3A,MAPK8	0.296545	-0.0074641	0.622962	0.237621	-0.33718	-0.532338	-0.569743	-0.328871	-0.0325945	-0.487277	-0.484406	0.165628	0.462275	0.262763		0.867288	0.563279	1.19371	0.808365	0.233564	0.0384058	0.001	0.241873
-0.836357	DCX_O43602_S332,T336,S339	MAPK9,GSK3B,CDK5,GSK3A,MAPK8	-0.0511966	0.0175762	0.188596	0.289951	0.0769765	-0.0539708	0.109119	0.0203226	0.104439	-0.381833	-0.0360878	-0.112412	0.179845	-0.569447		0.00377419	0.072547	0.243567	0.344922	0.131947	0.001	0.16409	0.0752933
0.715423	MAPT_P10636_S515,S519	MAPK9,MAPK1,GSK3B,TBK1,CDK2,PRKACA,CDK1,MAPK3,CDK5,CSNK1D,GSK3A,DYRK1A,TTBK1,MAPK8	-0.150955	0.144347	0.180122	-0.171484	0.219451	0.243525	0.0316193	-0.0483487	0.299676	0.343542	0.322805	-0.425395	-0.565136	-1.10528		0.0215289	0.31683	0.352605	0.001	0.391934	0.416009	0.204103	0.124135
-1.55736	DCX_O43602_S332,T336,S342	MAPK9,GSK3B,CDK5,GSK3A,MAPK8	0.0811395	0.0787045	0.220037	0.0151942	0.0106787	-0.0838866	0.0376523	-0.0543869	-0.0992363	-0.148482	-0.100777	0.0554865	0.106615	-0.174339		0.166026	0.163591	0.304924	0.100081	0.0955653	0.001	0.122539	0.0304997
-2.2978	DCX_O43602_S332,T336,T338	MAPK9,GSK3B,CDK5,GSK3A,MAPK8	0.098655	0.0197103	0.111083	0.259956	-0.187631	-0.335466	-0.280224	-0.1693	-0.0742755	-0.34749	-0.72992	0.568808	0.232607	0.330807		0.435121	0.356176	0.447549	0.596422	0.148835	0.001	0.0562423	0.167166
1.62599	MAPT_P10636_T548,S552,S555	MAPK9,CAMK2A,MAPK1,PRKAA1,GSK3B,CDK2,PRKCA,PRKACA,CDK1,MAPK3,CDK5,MARK1,GSK3A,DYRK1A,LRRK2,MAPK8	-0.292414	-0.0439645	-0.306395	0.235921	0.2731	0.369336	0.712912	-0.0455517	-0.00429161	0.113459	0.304023	-0.543682	-0.958485	-0.725165		0.014981	0.263431	0.001	0.543316	0.580495	0.676731	1.02031	0.261844
0.50838	STMN1_P16949_S16,S25	MAPK9,CAMK2A,MAPK1,CAMK4,CAMK2B,CDK2,RPS6KA3,PRKACA,CDK1,MAPK3,CDK5,MAPK10,MAPK14,PAK1,MAPK13,MAPK8,PRKCB	-0.323651	0.270761	0.295268	0.331711	0.328284	0.303518	0.224297	0.50911	-0.178969	-0.445322	-0.140361	-0.534936	-0.776797	-0.66899		0.001	0.595411	0.619918	0.656361	0.652935	0.628169	0.548948	0.833761
1.99631	DCX_O43602_S329,S332,S339	MAPK9,GSK3B,CDK5,GSK3A,MAPK8	-0.339652	-0.714892	-0.271884	-0.539784	0.627958	-0.0379134	0.467039	0.0585713	0.13094	-0.268205	-0.00567559	-0.0834713	0.324896	0.0334731		0.37624	0.001	0.444008	0.176107	1.34385	0.677978	1.18293	0.774463
-3.49067	DCX_O43602_S335,S339	MAPK9,MAPK8,CDK5	0.414931	0.0813859	0.55368	0.554289	-0.645991	-0.95409	-0.969418	-0.824132	0.00696095	-0.190241	0.129328	0.119297	0.21608	0.285518		1.38535	1.0518	1.5241	1.52471	0.324427	0.0163276	0.001	0.146286
-2.5519	DCX_O43602_S335,T336,S339	MAPK9,MAPK8,CDK5	0.118596	-0.0261958	0.321993	0.123393	-0.224699	-0.314875	-0.347687	-0.177931	-0.182249	-0.153014	-0.270906	0.2099	0.288707	0.351414		0.467283	0.322491	0.67068	0.47208	0.123988	0.0338122	0.001	0.170756
2.84104	DCX_O43602_S310,T326	MAPK9,MAPK8,CDK5	-0.376892	-0.524708	-0.303488	-0.440183	0.26809	0.198432	0.689675	0.019555	-0.196983	-0.00746031	0.469582	-0.210909	0.324809	-0.64199		0.148816	0.001	0.22222	0.0855253	0.793798	0.72414	1.21538	0.545263
2.09995	JUN_P05412_S58,S63	MAPK9,CDK3,MAPK1,PRKD1,VRK1,CDK1,MAPK3,MAPK15,PBK,MAPK10,PLK3,CSNK2A1,MAPK8	-0.209729	-0.619472	-0.864226	-0.348733	0.67101	1.101	0.0330729	0.816096	-0.135056	0.0113666	-0.187452	-0.513833	-1.04871	-0.625332		0.655497	0.245754	0.001	0.516493	1.53624	1.96623	0.898299	1.68132
1.89296	JUN_P05412_T62,S63	MAPK9,CDK3,MAPK1,PRKD1,VRK1,CDK1,MAPK3,MAPK15,PBK,MAPK10,PLK3,CSNK2A1,MAPK8	-0.235793	-0.49682	-0.00130084	-0.301158	0.497414	0.0426965	0.746489	0.273441	0.460381	-0.153806	-0.0346012	-0.693407	-0.362135	-0.608634		0.262027	0.001	0.496519	0.196661	0.995234	0.540516	1.24431	0.77126
2.14418	MAPT_P10636_T529,T534	MAPK9,MAPK1,GSK3B,RPS6KB1,CDK1,MAPK3,CDK5,DYRK2,DYRK1A,MAPK13,LRRK2	-0.191925	-0.330826	-0.455388	-0.695323	0.58594	0.556447	0.691348	0.295696	0.00181394	0.278726	0.183346	-0.898936	-0.512388	-0.782323		0.504397	0.365497	0.240934	0.001	1.28226	1.25277	1.38767	0.992018
1.37829	MAPT_P10636_T498,S508	MAPK9,MAPK1,GSK3B,TBK1,MAPK3,CDK5,GSK3A,DYRK1A,LRRK2,MAPK8	0.129564	-0.628232	-0.332355	-0.19613	0.302518	0.349004	0.421667	0.282693	-0.166025	-0.251674	0.0219294	-0.0483658	-0.0351672	-0.252323		0.758796	0.001	0.296877	0.433102	0.931751	0.978236	1.0509	0.911925
3.12002	MAPT_P10636_T548	MAPK9,CAMK2A,MAPK1,PRKAA1,GSK3B,CDK2,PRKCA,PRKACA,CDK1,MAPK3,CDK5,MARK1,GSK3A,DYRK1A,LRRK2,MAPK8	-0.199992	-0.259182	-0.15513	-0.308808	0.425291	0.480761	0.238291	0.36477	0.194402	0.0493052	-0.112782	-0.351528	-0.582803	-0.272836		0.109816	0.0506262	0.154678	0.001	0.735099	0.790569	0.548099	0.674578
1.8419	MAPT_P10636_T548,S554,S555	MAPK9,CAMK2A,MAPK1,PRKAA1,GSK3B,CDK2,PRKCA,PRKACA,CDK1,MAPK3,CDK5,MARK1,GSK3A,DYRK1A,LRRK2,MAPK8	-0.215785	-0.209034	-0.487593	-0.0581264	0.411342	0.454866	0.833812	-0.127532	0.192166	0.172983	0.250038	-0.645973	-0.826602	-0.889776		0.272808	0.279559	0.001	0.430467	0.899935	0.943459	1.32241	0.361061
2.14963	MAPT_P10636_S515,S516,S519	MAPK9,MAPK1,GSK3B,TBK1,CDK2,PRKACA,CDK1,MAPK3,CDK5,CSNK1D,GSK3A,DYRK1A,TTBK1,MAPK8	-0.111456	-0.432821	-0.233294	-0.497027	0.239558	0.408619	0.172645	0.370776	0.253015	0.268799	0.0274902	-0.357876	-0.500115	-0.0847276		0.386572	0.065206	0.264733	0.001	0.737585	0.906646	0.670672	0.868803
2.06968	MAPT_P10636_T492,T498	MAPK9,MAPK1,GSK3B,MAPK3,CDK5,GSK3A,DYRK1A,LRRK2,MAPK8	-0.0460761	-0.365749	-0.744691	-0.450015	0.522282	0.683179	0.930008	0.659115	-0.1745	0.0178525	-0.352907	-0.583835	-0.727273	-1.16012		0.699615	0.379942	0.001	0.295675	1.26797	1.42887	1.6757	1.40481
2.45075	MAPT_P10636_T492,T498,S501	MAPK9,MAPK1,GSK3B,MAPK3,CDK5,GSK3A,DYRK1A,LRRK2,MAPK8	-0.276732	-0.658526	-0.486869	-0.471107	0.405481	0.294577	0.702634	0.0314201	-0.165377	-0.0804617	0.226668	0.0977968	-0.00482467	-0.266894		0.382794	0.001	0.172657	0.188419	1.06501	0.954103	1.36216	0.690946
-1.45733	DCX_O43602_S335,T336,T338	MAPK9,MAPK8	0.201109	-0.738006	0.6214	-0.169945	-0.358904	-0.577421	-0.517031	-0.4573	-0.0811711	-0.0782893	0.280835	0.181517	0.283488	0.573331		0.940115	0.001	1.36041	0.569061	0.380102	0.161585	0.221974	0.281705
2.52482	MARCKS_P29966_S46	MAPK9,MAPK1,MAPK3,MAPK8	-0.513298	-0.214172	-0.303915	-0.578298	0.378964	0.573324	0.435447	0.366815	-0.316648	-0.0304757	-0.199249	0.292897	-0.408989	-0.158325		0.0660004	0.365126	0.275383	0.001	0.958262	1.15262	1.01474	0.946113
3.62177	MARCKS_P29966_S46	MAPK9,MAPK1,MAPK3,MAPK8	-0.246341	-0.274256	-0.255595	-0.115659	0.365013	0.430567	0.357209	0.32113	-0.0744725	-0.133137	-0.0203254	-0.119564	-0.286195	-0.294234		0.0289148	0.001	0.0196611	0.159597	0.640268	0.705823	0.632464	0.596385
2.73549	MARCKS_P29966_S46,S52	MAPK9,MAPK1,MAPK3,MAPK8	-0.530374	-0.393447	-0.248775	-0.331858	0.636958	0.425761	0.607899	0.339913	-0.0596556	-0.186443	0.0338989	-0.390953	-0.196857	-0.463879		0.001	0.137926	0.282599	0.199516	1.16833	0.957134	1.13927	0.871287
-2.04552	DCX_O43602_S339	MAPK9,MAPK8,CDK5	0.0156459	0.107923	0.482885	0.0907038	-0.232617	-0.631167	-0.26101	-0.622464	0.333314	-0.200487	0.145473	-0.17647	0.421794	0.0107449		0.647813	0.740089	1.11505	0.72287	0.39955	0.001	0.371157	0.00970245
4.16051	STMN1_P16949_S25	MAPK9,MAPK1,CDK2,CDK1,MAPK3,CDK5,MAPK10,MAPK14,MAPK13,MAPK8,PRKCB	-0.5011	-0.395982	-0.425875	-0.394404	0.871456	0.813524	0.651392	0.859843	-0.25271	-0.728454	-0.519895	-0.67045	-0.548921	-0.728319		0.001	0.106118	0.0762252	0.107696	1.37356	1.31562	1.15349	1.36194
2.71532	STMN1_P16949_S25	MAPK9,MAPK1,CDK2,CDK1,MAPK3,CDK5,MAPK10,MAPK14,MAPK13,MAPK8,PRKCB	-0.839016	-0.514759	-0.503462	-0.428866	0.98579	0.976077	0.852302	0.878868	-0.245741	-0.551674	-0.415222	-1.01583	-1.08249	-1.12432		0.001	0.325256	0.336554	0.41115	1.82581	1.81609	1.69232	1.71888
1.24587	YAP1_P46937_S128,T143,T154	MAPK9,NLK,CDK1,MAPK8	-0.93501	-0.0527644	-0.385264	0.0469326	0.556557	0.488518	0.343305	0.601973	-0.0918977	0.416662	-0.0815605	-0.75425	-0.425655	-1.00449		0.001	0.883246	0.550747	0.982943	1.49257	1.42453	1.27932	1.53798
2.03974	YAP1_P46937_S138,T141	MAPK9,CDK1	-0.151441	-0.662456	-0.343518	-0.427561	0.793743	-0.0283235	0.657991	0.317563	-0.0066372	-0.318829	0.145521	-0.495952	-0.245119	-0.086386		0.512015	0.001	0.319938	0.235896	1.4572	0.635133	1.32145	0.98102
2.09884	MAPT_P10636_T498,S501,S502	MAPK9,MAPK1,GSK3B,MAPK3,CDK5,GSK3A,DYRK1A,LRRK2,MAPK8	-0.790135	-1.06758	-1.29354	-0.2499	0.627617	0.436323	0.958272	0.411635	0.0578233	0.0802549	0.0904594	-0.439629	-0.270029	-0.331123		0.504404	0.226954	0.001	1.04464	1.92216	1.73086	2.25281	1.70617
2.08351	MAPT_P10636_Y514,S519	MAPK9,MAPK1,GSK3B,ABL2,CDK2,PRKACA,CDK1,MAPK3,CDK5,CSNK1D,GSK3A,DYRK1A,TTBK1,MAPK8	-0.336805	-1.07526	-0.763068	-0.607049	0.613687	0.568103	0.439989	0.527611	-0.0932428	0.129469	0.226202	-0.379743	-0.269673	-0.187983		0.739453	0.001	0.31319	0.469209	1.68994	1.64436	1.51625	1.60387
3.64964	ATF2_P15336_T69,T73	MAPK9,VRK1,MAPK3,MAPK11,PLK3,MAPK8,MAPK14	-0.203136	-0.215372	-0.141508	-0.149925	0.240075	0.142378	0.47781	0.226382	0.0246878	0.158426	0.0261986	-0.377502	-0.428514	-0.0734011		0.0132355	0.001	0.0748634	0.066447	0.456447	0.35875	0.694182	0.442754
1.7061	ATF2_P15336_S90	MAPK9,MAPK8	-0.0751606	-0.0937031	-0.195331	-0.383282	0.128129	0.336696	0.377782	0.196718	-0.109661	0.15753	0.0417379	0.205782	-0.611878	-0.334192		0.309122	0.290579	0.188951	0.001	0.512412	0.720979	0.762064	0.581
2.53612	ATF2_P15336_T69,T71	MAPK9,MAPK1,MAPK3,MAPK12,MAPK11,PLK3,MAPK8,MAPK14	-0.0414721	-0.22332	-0.159426	-0.125901	0.338035	0.328846	0.30789	0.141575	0.102012	-0.0824737	-0.0402751	-0.265575	-0.282152	-0.226884		0.182848	0.001	0.0648939	0.0984183	0.562355	0.553165	0.532209	0.365895
-2.45949	DCX_O43602_S339	MAPK9,MAPK8,CDK5	0.01594	0.0183975	0.314554	0.137337	-0.606771	-0.978769	-0.872265	-0.660342	0.117625	-0.170556	0.0283723	0.359193	0.488285	0.687661		0.995709	0.998167	1.29432	1.11711	0.372999	0.001	0.107505	0.319427
1.92197	BAZ1B_Q9UIG0_S158,S161	MAPK9,MAPK3,MAPK14	-0.211761	0.0365822	-0.110919	-0.0693519	0.381055	0.211753	0.41409	0.0200608	-0.0437427	-0.298637	-0.0150996	-0.483587	0.0748457	-0.178314		0.001	0.249344	0.101842	0.143409	0.593816	0.424514	0.626852	0.232822
-2.73618	DCX_O43602_T336,S339	MAPK9,MAPK8,CDK5	0.720072	0.108805	-0.385303	-0.042075	-0.278748	-0.352009	-0.331277	-0.424596	0.342467	-0.00358753	-0.359013	0.224519	0.337896	-0.132244		1.14567	0.534401	0.0402939	0.383521	0.146848	0.0735872	0.0943197	0.001
0.984877	DCX_O43602_S332,S335,S339	MAPK9,GSK3B,CDK5,GSK3A,MAPK8	0.227555	-0.224239	-0.0974721	-0.204804	0.210996	0.0292217	0.0896143	-0.0393515	0.0216195	-0.390394	-0.226406	0.0873785	0.140768	0.211561		0.452794	0.001	0.127767	0.0204348	0.436235	0.25446	0.314853	0.185887
-3.30125	DCX_O43602_T336,T338	MAPK9,MAPK8	0.188222	0.309633	0.467048	0.25035	-0.566888	-0.672133	-0.809171	-0.740465	0.134131	0.00695233	0.170513	0.0267867	0.216195	0.225821		0.998393	1.1198	1.27722	1.06052	0.243283	0.138037	0.001	0.0697056
0.30404	DCX_O43602_S332,S335,T336	MAPK9,GSK3B,CDK5,GSK3A,MAPK8	0.067984	-0.0935593	0.0434599	0.0290014	0.0701092	0.0614323	0.0993225	-0.0842456	-0.0705734	-0.324834	-0.0291315	0.0971666	0.252501	-0.21055		0.162543	0.001	0.138019	0.123561	0.164668	0.155992	0.193882	0.0103137
-1.16673	DCX_O43602-2_S306,S317,T321	MAPK9,MAPK8,DYRK2,CDK5	-0.0836621	0.240412	0.208595	0.458863	-0.388474	-0.017617	0.0033361	-0.0940785	-0.350737	0.230171	0.124316	-0.0360316	-0.416383	-0.180788		0.305812	0.629886	0.598069	0.848337	0.001	0.371857	0.39281	0.295395
-0.99582	DCX_O43602-2_S306,T321	MAPK9,MAPK8,DYRK2,CDK5	-0.0731867	-0.292365	0.115302	-0.0720567	-0.219018	-0.378355	-0.0376503	-0.47416	0.112462	0.0474186	0.324253	0.0523511	0.507315	0.071722		0.401974	0.182796	0.590462	0.403103	0.256142	0.0968047	0.43751	0.001
1.84216	DCX_O43602_S339	MAPK9,MAPK8,CDK5	-0.188122	-0.269885	-0.0625017	-0.120243	0.0888201	0.0445145	0.231938	0.138792	0.221152	0.114378	0.16388	-0.140743	-0.0973638	-0.260599		0.0827631	0.001	0.208383	0.150642	0.359705	0.3154	0.502824	0.409678
0.275808	DCX_O43602-2_T314,S315,T321	MAPK9,MAPK8,CDK5	0.119028	-0.611232	-0.185755	0.0204145	0.033748	-0.148882	0.224397	-0.389414	-0.155531	0.00596138	0.184482	0.366324	0.334725	-0.120261		0.73126	0.001	0.426477	0.632646	0.64598	0.46335	0.836629	0.222818
-1.5638	DCX_O43602-2_S315,S317,T321	MAPK9,MAPK8,CDK5	0.213968	-0.266625	0.264713	0.0576904	-0.337259	-0.663221	-0.159523	-0.758121	0.0870143	0.0265879	0.346724	0.142226	0.324487	0.200136		0.973089	0.492496	1.02383	0.816811	0.421862	0.0959003	0.599598	0.001
1.54181	DCX_O43602_S332,S339	MAPK9,GSK3B,CDK5,GSK3A,MAPK8	-0.272696	-0.491644	-0.156159	-0.117841	0.301843	0.0799118	0.19504	0.166929	0.34007	0.029947	0.171632	-0.148471	-0.101622	-0.255616		0.219948	0.001	0.336485	0.374803	0.794487	0.572556	0.687684	0.659572
-1.91068	DCX_O43602-2_S315,T321	MAPK9,MAPK8,CDK5	0.21999	-0.0700614	-0.119437	-0.0688967	-0.373914	-0.218019	-0.239709	-0.422746	0.242371	0.0680001	0.14785	0.357814	0.132302	0.0946062		0.643737	0.353685	0.304309	0.354849	0.0498322	0.205727	0.184037	0.001
1.38531	DCX_O43602_S335,T336,S339	MAPK9,MAPK8,CDK5	-0.0842734	-0.0398506	0.129151	0.0750721	0.287579	0.133837	0.355754	-0.0179899	-0.0936647	-0.391351	-0.218673	-0.233494	0.0632976	-0.155974		0.001	0.0454228	0.214425	0.160346	0.372853	0.21911	0.441028	0.0672835
-2.61741	DCX_O43602-2_S320,T321	MAPK9,MAPK8,CDK5	0.762282	-0.301625	0.592722	0.282422	-0.503788	-1.06684	-0.795758	-0.991233	0.0229424	-0.126035	0.0800233	0.250033	0.0629091	0.359799		1.83012	0.766216	1.66056	1.35026	0.564054	0.001	0.272083	0.0766079
1.73836	DCX_O43602_S306,T319,T326	MAPK9,MAPK8,CDK5	-0.149728	-0.117592	-0.384989	-0.140818	0.334116	0.274692	0.335516	0.0168959	-0.185107	0.270668	0.0686261	-0.182679	-0.118278	-0.280867		0.236261	0.268397	0.001	0.245171	0.720105	0.660681	0.721506	0.402885
-0.0014788	JUN_P05412_S73	MAPK9,CDK3,MAPK1,VRK1,CDK1,MAPK3,MAPK15,PBK,PLK3,CSNK2A1,MAPK8	-0.0333079	0.0704779	0.0367282	0.0778561	-0.0780473	0.0731496	0.0113306	0.144842	0.182654	0.0325009	0.0358956	-0.29599	-0.398976	0.0325591		0.0457393	0.149525	0.115775	0.156903	0.001	0.152197	0.0903779	0.223889
-1.33192	MAPT_P10636_S512,S519	MAPK9,MAPK1,GSK3B,CDK2,PRKACA,CDK1,MAPK3,CDK5,CSNK1D,GSK3A,DYRK1A,TTBK1,MAPK8	-0.0554468	0.198282	0.0672537	0.0444148	-0.0503516	-0.0236398	-0.133909	-0.217278	0.231315	-0.035165	-0.26497	0.114845	-0.13281	0.155025		0.162832	0.41656	0.285532	0.262693	0.167927	0.194639	0.084369	0.001
-3.12978	MAPT_P10636_S519,S525	MAPK9,MAPK1,GSK3B,CDK2,PRKACA,CDK1,MAPK3,CDK5,CSNK1D,GSK3A,DYRK1A,TTBK1,MAPK8	0.418384	0.057454	-0.104655	0.18857	-0.6334	-0.546062	-0.536676	-0.467601	0.482744	-0.249296	-0.394122	0.540217	0.301151	0.170232		1.05278	0.691854	0.529745	0.82297	0.001	0.0883385	0.0977241	0.166799
-2.71544	MAPT_P10636_S519,T522	MAPK9,MAPK1,GSK3B,CDK2,PRKACA,CDK1,MAPK3,CDK5,CSNK1D,GSK3A,DYRK1A,LRRK2,TTBK1,MAPK8	0.26696	0.0962505	0.386163	0.163271	-0.848651	-0.536165	-0.765656	-0.591725	0.456135	-0.558559	-0.644392	0.599011	0.422719	0.331854		1.11661	0.945902	1.23581	1.01292	0.001	0.313486	0.0839953	0.257927
-2.80981	MAPT_P10636_S519,T522,S525	MAPK9,MAPK1,GSK3B,CDK2,PRKACA,CDK1,MAPK3,CDK5,CSNK1D,GSK3A,DYRK1A,LRRK2,TTBK1,MAPK8	0.562771	0.375863	0.318576	0.208089	-0.750318	-0.718615	-0.962959	-1.08557	0.138358	0.0724376	-0.331482	0.422456	-0.00423535	0.435652		1.64934	1.46243	1.40514	1.29466	0.336249	0.367952	0.123609	0.001
-2.97382	MAPT_P10636_T498	MAPK9,MAPK1,GSK3B,MAPK3,CDK5,GSK3A,DYRK1A,LRRK2,MAPK8	0.432154	-0.0149891	0.26325	0.19096	-0.474819	-0.555825	-0.360498	-0.44173	0.175126	0.196716	0.0366658	-0.0607636	-0.00813882	0.202127		0.98898	0.541836	0.820076	0.747785	0.0820065	0.001	0.196327	0.115095
-0.518319	MAPT_P10636_T498	MAPK9,MAPK1,GSK3B,MAPK3,CDK5,GSK3A,DYRK1A,LRRK2,MAPK8	-0.0227585	-0.146167	0.0823408	-0.0266979	-0.0209436	-0.0636324	-0.0478166	-0.124369	0.000307187	-0.204554	0.00283191	0.208993	0.162954	0.136082		0.124409	0.001	0.229508	0.120469	0.126223	0.0835347	0.0993504	0.0227985
-0.349516	MAPT_P10636_T498,S501	MAPK9,MAPK1,GSK3B,MAPK3,CDK5,GSK3A,DYRK1A,LRRK2,MAPK8	0.0457674	-0.0789435	-0.0544804	-0.0832922	-0.00933492	-0.0328661	-0.25619	-0.0571181	-0.191512	0.179358	0.104513	0.166637	0.116045	0.0776144		0.302957	0.178246	0.20271	0.173898	0.247855	0.224324	0.001	0.200072
-4.00742	MAPT_P10636_T498,S501,S502	MAPK9,MAPK1,GSK3B,MAPK3,CDK5,GSK3A,DYRK1A,LRRK2,MAPK8	-0.0919618	0.772427	0.604529	0.294431	-1.70169	-1.85853	-1.70425	-1.94779	-0.0560924	0.249189	-0.148897	0.554096	0.518096	0.589566		1.85683	2.72122	2.55332	2.24322	0.247104	0.0902611	0.244542	0.001
-1.27548	MAPT_P10636_T529	MAPK9,MAPK1,GSK3B,RPS6KB1,CDK1,MAPK3,CDK5,DYRK2,DYRK1A,MAPK13,LRRK2	0.153285	0.343274	0.0349254	-0.0935503	-0.0516657	-0.166007	0.0636501	-0.0571475	0.162852	-0.207515	-0.199366	0.107472	-0.27932	0.0529408		0.320292	0.510281	0.201932	0.0734565	0.115341	0.001	0.230657	0.109859
1.39978	DCX_O43602_S332,T336,T338	MAPK9,GSK3B,CDK5,GSK3A,MAPK8	-0.188797	0.0269598	-0.0842361	0.0198415	0.0749597	0.373311	0.0495401	0.149269	-0.0476753	-0.0482123	0.0804478	0.0511861	-0.30191	-0.295476		0.001	0.216757	0.105561	0.209638	0.264757	0.563108	0.239337	0.339066
-4.03192	MAPT_P10636_T529,S531	MAPK9,MAPK1,GSK3B,PRKAA1,RPS6KB1,TBK1,PRKACA,CDK1,MAPK3,CDK5,PKN1,DYRK2,SGK1,DYRK1A,MAPK13,LRRK2	0.602514	0.536607	0.64649	0.211673	-0.881372	-0.796553	-1.00092	-0.961739	-0.153969	-0.302754	-0.431942	0.546254	0.300144	0.0478306		1.60443	1.53853	1.64841	1.21359	0.120549	0.205368	0.001	0.040182
-1.09983	MAPT_P10636_T529,T534	MAPK9,MAPK1,GSK3B,RPS6KB1,CDK1,MAPK3,CDK5,DYRK2,DYRK1A,MAPK13,LRRK2	0.107134	-0.0843812	0.177717	-0.041373	-0.0466439	-0.0522867	-0.0382161	0.0291982	-0.0677997	-0.030809	0.0046706	-0.0072477	0.083301	-0.0598368		0.192515	0.001	0.263098	0.0440082	0.0387373	0.0330945	0.0471651	0.114579
0.665999	MAPT_P10636_S531,T534	MAPK9,MAPK1,PRKAA1,GSK3B,TBK1,RPS6KB1,PRKACA,MAPK3,PKN1,CDK5,SGK1,DYRK1A,MAPK13	0.291835	-0.645615	0.0784478	-0.368252	0.203651	0.0621306	-0.0257831	0.256239	0.357447	0.133783	0.286281	-0.364272	-0.336197	-0.382863		0.93845	0.001	0.725063	0.278363	0.850266	0.708746	0.620832	0.902854
1.76065	MAPT_P10636_T492,T498	MAPK9,MAPK1,GSK3B,MAPK3,CDK5,GSK3A,DYRK1A,LRRK2,MAPK8	0.154492	-0.318792	-0.250152	-0.107031	0.229399	0.477412	0.299947	0.281498	-0.0859562	-0.0280388	0.0927752	-0.262848	-0.484344	-0.382356		0.474284	0.001	0.0696399	0.212761	0.549191	0.797204	0.619738	0.601289
2.11321	MAPT_P10636_T548,S555	MAPK9,CAMK2A,MAPK1,PRKAA1,GSK3B,CDK2,PRKCA,PRKACA,CDK1,MAPK3,CDK5,MARK1,GSK3A,DYRK1A,LRRK2,MAPK8	-0.143939	-0.19909	-0.284813	-0.136962	0.0716452	0.250593	0.243272	-0.0713963	-0.00212609	0.233213	0.13027	-0.00166758	-0.144004	-0.0812314		0.141874	0.0867235	0.001	0.148851	0.357458	0.536406	0.529086	0.214417
1.29714	MAPT_P10636_T548,S552,S554	MAPK9,CAMK2A,MAPK1,PRKAA1,GSK3B,CDK2,PRKCA,PRKACA,CDK1,MAPK3,CDK5,MARK1,GSK3A,DYRK1A,LRRK2,MAPK8	-0.00442499	-0.0447286	-0.153375	0.0145642	0.0257876	0.243617	0.482695	-0.176902	0.0743108	0.200276	0.232024	-0.301095	-0.528138	-0.397807		0.173477	0.133174	0.0245269	0.192467	0.20369	0.42152	0.660598	0.001
-2.10439	MAPT_P10636_T529,T537	MAPK9,MAPK1,GSK3B,RPS6KB1,CDK1,MAPK3,CDK5,DYRK2,DYRK1A,MAPK13,LRRK2	0.0558385	0.314287	0.287582	-0.0408409	-0.44985	-0.317233	-0.427001	-0.644732	-0.109953	-0.0252725	0.256628	0.0261129	0.190624	0.425305		0.70157	0.960019	0.933313	0.604891	0.195882	0.328499	0.218731	0.001
1.29727	MAPT_P10636_S516,S519	MAPK9,MAPK1,GSK3B,CDK2,PRKACA,CDK1,MAPK3,CDK5,CSNK1D,GSK3A,DYRK1A,TTBK1,MAPK8	-0.0591785	-0.306569	-0.27738	-0.624866	0.16057	0.128169	0.0557384	0.188381	0.152135	0.127834	0.0777109	0.0472405	-0.0929575	0.18708		0.566687	0.319296	0.348486	0.001	0.786435	0.754035	0.681604	0.814246
-2.89162	MAPT_P10636_T529,T537	MAPK9,MAPK1,GSK3B,RPS6KB1,CDK1,MAPK3,CDK5,DYRK2,DYRK1A,MAPK13,LRRK2	0.0649543	0.0331334	0.1848	0.118379	-0.109227	-0.15657	-0.120175	-0.105306	0.0240354	-0.190039	0.114847	-0.0217775	-0.0125311	0.113709		0.222525	0.190704	0.342371	0.275949	0.0483435	0.001	0.0373955	0.0522641
-2.48646	MAPT_P10636_T534	MAPK9,MAPK1,GSK3B,MAPK3,CDK5,DYRK1A,MAPK13	0.268198	0.359773	0.18898	0.469647	-0.607903	-0.951091	-0.63313	-0.707081	0.079851	-0.0953117	-0.304377	0.323626	0.320296	0.326757		1.22029	1.31186	1.14107	1.42174	0.344189	0.001	0.318962	0.24501
-0.435311	MAPT_P10636_T534	MAPK9,MAPK1,GSK3B,MAPK3,CDK5,DYRK1A,MAPK13	0.0978631	0.0365047	0.117099	-0.125462	0.0879843	0.048134	-0.114716	-0.0599725	0.0493927	0.336495	0.109652	-0.235505	-0.331856	-0.147388		0.224325	0.162967	0.243561	0.001	0.214446	0.174596	0.0117455	0.0664895
-1.47189	MAPT_P10636_T548,S552,S554	MAPK9,CAMK2A,MAPK1,PRKAA1,GSK3B,CDK2,PRKCA,PRKACA,CDK1,MAPK3,CDK5,MARK1,GSK3A,DYRK1A,LRRK2,MAPK8	0.418412	0.35686	-0.0572402	0.274948	-0.515905	0.0420391	-0.194655	-0.295723	-0.355924	0.24154	0.103869	-0.102742	-0.0745091	-0.192171		0.935317	0.873765	0.459665	0.791852	0.001	0.558944	0.32225	0.221182
1.77655	MAPT_P10636_S516,S519,T522	MAPK9,MAPK1,GSK3B,CDK2,PRKACA,CDK1,MAPK3,CDK5,CSNK1D,GSK3A,DYRK1A,LRRK2,TTBK1,MAPK8	-0.0819824	-0.125786	-0.1173	-0.192495	0.0850832	0.00234388	0.0480509	-0.030963	0.102657	0.135158	0.0202863	-0.0474141	0.12581	0.031132		0.111513	0.0677092	0.0761947	0.001	0.278578	0.195839	0.241546	0.162532
0.146484	MAPT_P10636_T498,S502	MAPK9,MAPK1,GSK3B,MAPK3,CDK5,GSK3A,DYRK1A,LRRK2,MAPK8	0.309558	-0.212233	-0.383021	0.0889558	-0.134278	0.171282	-0.0842172	-0.0063926	-0.0366203	0.0256112	-0.0107675	0.307681	-0.141744	-0.0567434		0.693579	0.171788	0.001	0.472977	0.249743	0.555302	0.299804	0.377628
0.382924	MAPT_P10636_S531,T534	MAPK9,MAPK1,PRKAA1,GSK3B,TBK1,RPS6KB1,PRKACA,MAPK3,PKN1,CDK5,SGK1,DYRK1A,MAPK13	0.135376	-0.357237	0.0660123	0.0883332	-0.172075	0.313731	0.0132366	0.19266	-0.277211	-0.0221018	-0.0759857	0.0918792	-0.346786	0.160491		0.493614	0.001	0.42425	0.446571	0.186162	0.671968	0.371474	0.550897
2.15804	MAPT_P10636_T548,S554	MAPK9,CAMK2A,MAPK1,PRKAA1,GSK3B,CDK2,PRKCA,PRKACA,CDK1,MAPK3,CDK5,MARK1,GSK3A,DYRK1A,LRRK2,MAPK8	-0.136325	-0.157212	-0.119406	-0.241338	0.104778	0.149342	0.232088	-0.0493753	0.139103	0.149163	0.0962509	-0.0804476	0.00343471	-0.193775		0.106013	0.0851255	0.122932	0.001	0.347116	0.39168	0.474426	0.192963
-1.88844	MAPT_P10636_T548,S552,S555	MAPK9,CAMK2A,MAPK1,PRKAA1,GSK3B,CDK2,PRKCA,PRKACA,CDK1,MAPK3,CDK5,MARK1,GSK3A,DYRK1A,LRRK2,MAPK8	0.471678	0.370563	0.129157	0.305008	-0.861724	-0.236793	-0.396456	-0.679088	-0.21354	-0.0326186	-0.0600812	0.157072	0.0512693	0.330747		1.3344	1.23329	0.991881	1.16773	0.001	0.625931	0.466268	0.183637
0.690289	MAPT_P10636_T548,S552	MAPK9,CAMK2A,MAPK1,PRKAA1,GSK3B,CDK2,PRKCA,PRKACA,CDK1,MAPK3,CDK5,MARK1,GSK3A,DYRK1A,LRRK2,MAPK8	-0.208192	-0.375856	-0.0390029	-0.0922191	0.0333154	-0.169162	0.00846017	-0.101812	-0.142442	-0.10171	0.242945	0.299219	0.314084	0.14645		0.168664	0.001	0.337853	0.284637	0.410171	0.207694	0.385316	0.275043
1.20458	MAPT_P10636_T548,S552	MAPK9,CAMK2A,MAPK1,PRKAA1,GSK3B,CDK2,PRKCA,PRKACA,CDK1,MAPK3,CDK5,MARK1,GSK3A,DYRK1A,LRRK2,MAPK8	0.0327343	-0.262786	-0.149582	-0.107076	0.0291408	0.14813	0.259008	-0.181352	0.125563	-0.0204457	0.19932	-0.00881114	0.00859488	-0.181771		0.29652	0.001	0.114204	0.15671	0.292927	0.411916	0.522794	0.0824344
-0.588207	MAPT_P10636_T548,S554	MAPK9,CAMK2A,MAPK1,PRKAA1,GSK3B,CDK2,PRKCA,PRKACA,CDK1,MAPK3,CDK5,MARK1,GSK3A,DYRK1A,LRRK2,MAPK8	0.0158701	-0.137177	0.0623578	-0.0509064	-0.013767	-0.283047	0.0910171	-0.387197	0.205734	-0.0934727	0.08602	0.115515	0.234667	0.0230137		0.404067	0.251019	0.450555	0.337291	0.37443	0.10515	0.479214	0.001
1.32676	MAPT_P10636_T529,T534	MAPK9,MAPK1,GSK3B,RPS6KB1,CDK1,MAPK3,CDK5,DYRK2,DYRK1A,MAPK13,LRRK2	-0.0769032	0.056646	0.106746	-0.046811	-0.0220954	0.285273	0.126584	0.179798	0.20504	-0.0350849	0.0482435	-0.0928612	-0.55348	-0.400896		0.001	0.134549	0.184649	0.0310921	0.0558077	0.363176	0.204487	0.257701
-3.33184	NFATC4_Q14934-10_S201,S205	MAPK9,MAPK8	0.164293	1.01114	0.614121	0.416759	-0.763586	-0.846617	-1.09031	-1.01208	-0.413618	-0.12807	0.247165	0.0393315	-0.186469	0.174619		1.2556	2.10245	1.70543	1.50807	0.327725	0.244694	0.001	0.0792358
0.69159	YAP1_P46937_S367	MAPK9,CDK1,MAPK8	0.322762	0.0964813	-0.245939	-0.933867	0.637639	-0.643225	0.261422	0.815814	-0.22854	-0.347367	-0.135201	0.587785	-0.425764	-1.47016		1.25763	1.03135	0.688928	0.001	1.57251	0.291642	1.19629	1.75068
1.59885	YAP1_P46937_S109,T119	MAPK9,PRKCZ,CDK1,LATS2,STK38,ERBB2,LATS1	-0.287503	-0.517701	-0.214225	-0.138014	0.168181	0.209401	0.353024	-0.0267032	-0.089807	-0.166561	-0.131384	0.343254	0.140478	0.0816416		0.231198	0.001	0.304476	0.380687	0.686882	0.728102	0.871725	0.491998
1.16522	YAP1_P46937_S138,T154	MAPK9,CDK1,MAPK8	0.126831	-0.416899	-0.196206	-0.244758	-0.305531	0.671996	0.241463	-0.170146	-0.205443	0.0200561	0.161331	-0.0878231	-0.0442844	0.0821693		0.54473	0.001	0.221693	0.173141	0.112368	1.0899	0.659362	0.247753
-0.0821485	YAP1_P46937_T119	MAPK9,CDK1	0.0159089	0.0113878	-0.108203	-0.00188076	-0.0503778	0.138034	0.0587708	-0.288793	-0.142719	-0.164243	-0.0386004	0.0919445	0.141338	0.248237		0.305702	0.301181	0.18159	0.287912	0.239415	0.427828	0.348564	0.001

## Sheet: MAPK9-heatmap
log2FC	Phosphosite	KINASE	WT_2	WT_4	WT_5	WT_6	KO2_1	KO2_2	KO2_3	KO2_4	KO3_1	KO3_2	KO3_3	KO14_1	KO14_2	KO14_3		norm1	norm2	norm3	norm4	norm5	norm6	norm7	norm8
-1.82558	DCX_O43602_S306,S325,T326	MAPK9,MAPK8,CDK5	0.523307	0.155726	0.567691	0.526165	-0.64176	-0.794934	-0.778279	-1.44926	-0.175201	-0.360118	-0.247659	0.10005	0.240987	0.677474		1.97357	1.60599	2.01795	1.97643	0.808501	0.655328	0.671982	0.001
-3.49067	DCX_O43602_S335,S339	MAPK9,MAPK8,CDK5	0.414931	0.0813859	0.55368	0.554289	-0.645991	-0.95409	-0.969418	-0.824132	0.00696095	-0.190241	0.129328	0.119297	0.21608	0.285518		1.38535	1.0518	1.5241	1.52471	0.324427	0.0163276	0.001	0.146286
-2.45949	DCX_O43602_S339	MAPK9,MAPK8,CDK5	0.01594	0.0183975	0.314554	0.137337	-0.606771	-0.978769	-0.872265	-0.660342	0.117625	-0.170556	0.0283723	0.359193	0.488285	0.687661		0.995709	0.998167	1.29432	1.11711	0.372999	0.001	0.107505	0.319427
-2.80981	MAPT_P10636_S519,T522,S525	MAPK9,MAPK1,GSK3B,CDK2,PRKACA,CDK1,MAPK3,CDK5,CSNK1D,GSK3A,DYRK1A,LRRK2,TTBK1,MAPK8	0.562771	0.375863	0.318576	0.208089	-0.750318	-0.718615	-0.962959	-1.08557	0.138358	0.0724376	-0.331482	0.422456	-0.00423535	0.435652		1.64934	1.46243	1.40514	1.29466	0.336249	0.367952	0.123609	0.001
-2.71544	MAPT_P10636_S519,T522	MAPK9,MAPK1,GSK3B,CDK2,PRKACA,CDK1,MAPK3,CDK5,CSNK1D,GSK3A,DYRK1A,LRRK2,TTBK1,MAPK8	0.26696	0.0962505	0.386163	0.163271	-0.848651	-0.536165	-0.765656	-0.591725	0.456135	-0.558559	-0.644392	0.599011	0.422719	0.331854		1.11661	0.945902	1.23581	1.01292	0.001	0.313486	0.0839953	0.257927
-2.48646	MAPT_P10636_T534	MAPK9,MAPK1,GSK3B,MAPK3,CDK5,DYRK1A,MAPK13	0.268198	0.359773	0.18898	0.469647	-0.607903	-0.951091	-0.63313	-0.707081	0.079851	-0.0953117	-0.304377	0.323626	0.320296	0.326757		1.22029	1.31186	1.14107	1.42174	0.344189	0.001	0.318962	0.24501
-3.33184	NFATC4_Q14934-10_S201,S205	MAPK9,MAPK8	0.164293	1.01114	0.614121	0.416759	-0.763586	-0.846617	-1.09031	-1.01208	-0.413618	-0.12807	0.247165	0.0393315	-0.186469	0.174619		1.2556	2.10245	1.70543	1.50807	0.327725	0.244694	0.001	0.0792358
log2FC	Phosphosite	KINASE	WT_2	WT_4	WT_5	WT_6	KO2_1	KO2_2	KO2_3	KO2_4	KO3_1	KO3_2	KO3_3	KO14_1	KO14_2	KO14_3		norm1	norm2	norm3	norm4	norm5	norm6	norm7	norm8
-1.82558	DCX_S306,S325,T326	MAPK9,MAPK8,CDK5	0.523307	0.155726	0.567691	0.526165	-0.64176	-0.794934	-0.778279	-1.44926	-0.175201	-0.360118	-0.247659	0.10005	0.240987	0.677474		1.97357	1.60599	2.01795	1.97643	0.808501	0.655328	0.671982	0.001
-3.49067	DCX_S335,S339	MAPK9,MAPK8,CDK5	0.414931	0.0813859	0.55368	0.554289	-0.645991	-0.95409	-0.969418	-0.824132	0.00696095	-0.190241	0.129328	0.119297	0.21608	0.285518		1.38535	1.0518	1.5241	1.52471	0.324427	0.0163276	0.001	0.146286
-2.45949	DCX_S339	MAPK9,MAPK8,CDK5	0.01594	0.0183975	0.314554	0.137337	-0.606771	-0.978769	-0.872265	-0.660342	0.117625	-0.170556	0.0283723	0.359193	0.488285	0.687661		0.995709	0.998167	1.29432	1.11711	0.372999	0.001	0.107505	0.319427
-2.80981	MAPT_S519,T522,S525	MAPK9,MAPK1,GSK3B,CDK2,PRKACA,CDK1,MAPK3,CDK5,CSNK1D,GSK3A,DYRK1A,LRRK2,TTBK1,MAPK8	0.562771	0.375863	0.318576	0.208089	-0.750318	-0.718615	-0.962959	-1.08557	0.138358	0.0724376	-0.331482	0.422456	-0.00423535	0.435652		1.64934	1.46243	1.40514	1.29466	0.336249	0.367952	0.123609	0.001
-2.71544	MAPT_S519,T522	MAPK9,MAPK1,GSK3B,CDK2,PRKACA,CDK1,MAPK3,CDK5,CSNK1D,GSK3A,DYRK1A,LRRK2,TTBK1,MAPK8	0.26696	0.0962505	0.386163	0.163271	-0.848651	-0.536165	-0.765656	-0.591725	0.456135	-0.558559	-0.644392	0.599011	0.422719	0.331854		1.11661	0.945902	1.23581	1.01292	0.001	0.313486	0.0839953	0.257927
-2.48646	MAPT_T534	MAPK9,MAPK1,GSK3B,MAPK3,CDK5,DYRK1A,MAPK13	0.268198	0.359773	0.18898	0.469647	-0.607903	-0.951091	-0.63313	-0.707081	0.079851	-0.0953117	-0.304377	0.323626	0.320296	0.326757		1.22029	1.31186	1.14107	1.42174	0.344189	0.001	0.318962	0.24501
-3.33184	NFATC4_S201,S205	MAPK9,MAPK8	0.164293	1.01114	0.614121	0.416759	-0.763586	-0.846617	-1.09031	-1.01208	-0.413618	-0.12807	0.247165	0.0393315	-0.186469	0.174619		1.2556	2.10245	1.70543	1.50807	0.327725	0.244694	0.001	0.0792358

## Sheet: CDK5_log2FC>0
log2FC	Phosphosite	KINASE	WT_2	WT_4	WT_5	WT_6	KO2_1	KO2_2	KO2_3	KO2_4	KO3_1	KO3_2	KO3_3	KO14_1	KO14_2	KO14_3		norm1	norm2	norm3	norm4	norm5	norm6	norm7	norm8
-2.30507	BRSK2_Q8IWQ3_S506,S513	CDK5	0.435897	0.170211	-0.278727	0.571943	-0.483649	-0.616105	-0.279214	-0.407988	-0.0570176	-0.117032	0.23523	0.230343	-0.0180573	0.0631877		1.053	0.787316	0.338378	1.18905	0.133457	0.001	0.337891	0.209118
-2.55473	BRSK2_Q8IWQ3_S506,S512	CDK5	0.322716	-0.193834	0.219308	0.539283	-0.397189	-0.112665	-0.482451	-0.46133	-0.162251	0.0136527	-0.0502991	0.392779	-0.0955762	0.0195311		0.806167	0.289617	0.702759	1.02273	0.0862626	0.370786	0.001	0.0221209
-2.09106	BRSK2_Q8IWQ3_T447,T451	CDK5	-0.0046967	-0.0389472	0.368336	0.127577	-0.334154	-0.856499	-0.659345	-0.668798	0.0806603	-0.161131	0.204986	0.226059	0.508336	0.424691		0.852802	0.818552	1.22583	0.985075	0.523344	0.001	0.198154	0.188701
-2.70509	BRSK2_Q8IWQ3_T431,S435	CDK5	0.197923	-0.0826846	0.261782	0.291301	-0.741495	-1.11894	-1.21517	-0.940582	-0.336276	-0.214704	-0.0399871	0.653407	0.845823	0.564642		1.41409	1.13349	1.47795	1.50747	0.474675	0.0972278	0.001	0.275589
-1.95184	CDK16_Q00536_S95	CDK5	0.080882	0.105862	0.351238	-0.127866	-0.708582	-0.916684	-0.534603	-0.456024	0.163979	0.180579	-0.0879418	0.402131	0.206839	0.530251		0.998567	1.02355	1.26892	0.789818	0.209102	0.001	0.383081	0.46166
-2.61741	DCX_O43602-2_S320,T321	MAPK8,CDK5,MAPK9	0.762282	-0.301625	0.592722	0.282422	-0.503788	-1.06684	-0.795758	-0.991233	0.0229424	-0.126035	0.0800233	0.250033	0.0629091	0.359799		1.83012	0.766216	1.66056	1.35026	0.564054	0.001	0.272083	0.0766079
-3.86594	DCX_O43602_S28	CDK5	0.211679	0.243169	0.474009	0.307176	-0.680513	-0.868688	-0.897991	-0.817363	0.113878	-0.0316642	0.000715367	0.272546	0.261743	0.365855		1.11067	1.14216	1.373	1.20617	0.218477	0.0303028	0.001	0.0816276
-2.04552	DCX_O43602_S339	MAPK8,CDK5,MAPK9	0.0156459	0.107923	0.482885	0.0907038	-0.232617	-0.631167	-0.26101	-0.622464	0.333314	-0.200487	0.145473	-0.17647	0.421794	0.0107449		0.647813	0.740089	1.11505	0.72287	0.39955	0.001	0.371157	0.00970245
-3.49067	DCX_O43602_S335,S339	MAPK8,CDK5,MAPK9	0.414931	0.0813859	0.55368	0.554289	-0.645991	-0.95409	-0.969418	-0.824132	0.00696095	-0.190241	0.129328	0.119297	0.21608	0.285518		1.38535	1.0518	1.5241	1.52471	0.324427	0.0163276	0.001	0.146286
-3.41436	DCX_O43602_S310,T326	MAPK8,CDK5,MAPK9	0.439349	0.164635	0.543658	-0.188998	-0.781141	-0.792323	-0.623333	-0.869806	-0.00332214	-0.155754	0.34548	0.108448	0.318757	0.423608		1.31016	1.03544	1.41446	0.681808	0.0896652	0.0784828	0.247473	0.001
-3.39257	DCX_O43602_S332,T336,S339	CDK5,MAPK9,MAPK8,GSK3B,GSK3A	0.203921	-0.239874	0.210625	0.377442	-0.543059	-0.655763	-0.562237	-0.691078	0.146226	-0.194335	-0.356984	0.0677873	0.716673	0.560223		0.895999	0.452204	0.902703	1.06952	0.149019	0.0363152	0.129842	0.001
-2.45949	DCX_O43602_S339	MAPK8,CDK5,MAPK9	0.01594	0.0183975	0.314554	0.137337	-0.606771	-0.978769	-0.872265	-0.660342	0.117625	-0.170556	0.0283723	0.359193	0.488285	0.687661		0.995709	0.998167	1.29432	1.11711	0.372999	0.001	0.107505	0.319427
-6.15843	DCX_O43602_S321,S325,T326	MAPK8,CDK5,MAPK9	0.482863	0.453057	0.283402	0.0104689	-1.03671	-1.03869	-1.03499	-0.972929	-0.0943864	0.00897374	-0.0424177	0.565364	0.473983	0.327536		1.52255	1.49275	1.32309	1.05016	0.00298286	0.001	0.00469699	0.0667598
-2.90669	DCX_O43602_S28	CDK5	0.196732	0.14956	0.493138	0.0592172	-0.278481	-0.571054	-0.571653	-0.44413	0.275796	-0.160955	0.0831955	-0.00392414	0.0437498	0.259762		0.769385	0.722213	1.06579	0.63187	0.294172	0.00159846	0.001	0.128523
-2.76404	ELAVL1_Q15717_S202	CDK5,CDK2,CDK6,CDK1	0.0927623	0.122805	0.338518	0.229509	-0.586353	-0.945572	-0.905058	-0.676566	0.184387	-0.0373485	0.0623794	0.233305	0.464904	0.43533		1.03933	1.06938	1.28509	1.17608	0.360219	0.001	0.0415139	0.270006
-1.59121	ELAVL1_Q15717_S202	CDK5,CDK2,CDK6,CDK1	0.370959	-0.237526	0.026867	0.427554	-0.915686	-0.65409	-0.891553	-1.58677	-0.11832	0.54827	0.2531	0.130387	0.530992	0.424877		1.95873	1.35024	1.61464	2.01532	0.672085	0.933681	0.696217	0.001
-2.10439	MAPT_P10636_T529,T537	MAPK3,DYRK2,RPS6KB1,DYRK1A,CDK5,MAPK9,MAPK13,GSK3B,MAPK1,LRRK2,CDK1	0.0558385	0.314287	0.287582	-0.0408409	-0.44985	-0.317233	-0.427001	-0.644732	-0.109953	-0.0252725	0.256628	0.0261129	0.190624	0.425305		0.70157	0.960019	0.933313	0.604891	0.195882	0.328499	0.218731	0.001
-3.12978	MAPT_P10636_S519,S525	MAPK3,CDK2,DYRK1A,CDK5,CSNK1D,MAPK9,MAPK8,GSK3B,PRKACA,MAPK1,CDK1,TTBK1,GSK3A	0.418384	0.057454	-0.104655	0.18857	-0.6334	-0.546062	-0.536676	-0.467601	0.482744	-0.249296	-0.394122	0.540217	0.301151	0.170232		1.05278	0.691854	0.529745	0.82297	0.001	0.0883385	0.0977241	0.166799
-4.00742	MAPT_P10636_T498,S501,S502	MAPK3,DYRK1A,CDK5,MAPK9,MAPK8,GSK3B,MAPK1,LRRK2,GSK3A	-0.0919618	0.772427	0.604529	0.294431	-1.70169	-1.85853	-1.70425	-1.94779	-0.0560924	0.249189	-0.148897	0.554096	0.518096	0.589566		1.85683	2.72122	2.55332	2.24322	0.247104	0.0902611	0.244542	0.001
-1.88844	MAPT_P10636_T548,S552,S555	MAPK3,CDK2,PRKCA,DYRK1A,CDK5,MAPK9,LRRK2,MAPK8,GSK3A,GSK3B,PRKACA,PRKAA1,CDK1,MAPK1,MARK1,CAMK2A	0.471678	0.370563	0.129157	0.305008	-0.861724	-0.236793	-0.396456	-0.679088	-0.21354	-0.0326186	-0.0600812	0.157072	0.0512693	0.330747		1.3344	1.23329	0.991881	1.16773	0.001	0.625931	0.466268	0.183637
-3.57945	MAPT_P10636_S713	MAPK3,PRKCA,DYRK1A,CDK5,CSNK1D,MAPK13,MAPK8,GSK3A,GSK3B,MAPK12,PRKAA1,MARK1,MAPK1,CAMK2A	0.306139	0.246976	0.233652	-0.132409	-0.716246	-0.729231	-0.672093	-0.813631	-0.357214	0.0278588	0.0567087	0.638807	0.424194	0.423528		1.12077	1.06161	1.04828	0.682221	0.0983846	0.0854	0.142538	0.001
-3.49798	MAPT_P10636_S512,S516	MAPK3,DYRK1A,CDK5,GSK3B,PRKACA,MAPK1,TTBK1,GSK3A	0.184703	0.363	0.181107	0.230413	-0.493893	-0.514033	-0.478258	-0.306698	-0.153422	-0.0920968	-0.382927	0.206839	0.122081	0.572481		0.699736	0.878033	0.696139	0.745446	0.0211398	0.001	0.0367744	0.208335
-1.70445	MAPT_P10636_S531	RPS6KB1,CDK5,GSK3B,PRKACA,SGK1,PRKAA1,PKN1,TBK1	0.211907	0.206672	0.532808	-0.0808151	-0.194906	-0.649994	-0.289051	-0.403902	-0.0997727	-0.162226	-0.239354	0.2074	0.129502	0.364973		0.862901	0.857667	1.1838	0.570179	0.456089	0.001	0.361943	0.247093
-2.87795	MAPT_P10636_S733,S739	MAPK3,DYRK1A,CDK5,GSK3B,PRKACA,PRKAA1,MARK1,MAPK1,TTBK1,CAMK2A	0.604563	0.242682	0.507668	-0.0683523	-1.12089	-0.793891	-1.01575	-0.77155	-0.0355332	-0.481341	0.152616	0.787486	-0.0739341	0.405106		1.72645	1.36457	1.62956	1.05354	0.001	0.327999	0.106142	0.350341
-2.63628	MAPT_P10636_S515,S516,S525	MAPK3,DYRK1A,CDK5,GSK3B,PRKACA,MAPK1,TTBK1,TBK1,GSK3A	0.462017	0.36125	0.252793	0.455746	-0.838509	-0.845482	-0.830792	-1.17023	-0.0819016	0.0609373	-0.204573	0.356428	0.186736	0.463087		1.63325	1.53248	1.42403	1.62698	0.332725	0.325752	0.340442	0.001
-2.71544	MAPT_P10636_S519,T522	MAPK3,CDK2,DYRK1A,CDK5,CSNK1D,MAPK9,LRRK2,MAPK8,GSK3B,PRKACA,MAPK1,CDK1,TTBK1,GSK3A	0.26696	0.0962505	0.386163	0.163271	-0.848651	-0.536165	-0.765656	-0.591725	0.456135	-0.558559	-0.644392	0.599011	0.422719	0.331854		1.11661	0.945902	1.23581	1.01292	0.001	0.313486	0.0839953	0.257927
-2.64765	MAPT_P10636_S739	MAPK3,DYRK1A,CDK5,GSK3B,MAPK1,PRKAA1,TTBK1,MARK1	0.159872	-0.171398	0.685066	0.0112832	-0.20042	-0.567765	-0.489453	-0.545086	0.0262532	0.232131	0.148787	-0.0824835	0.141146	0.121435		0.728637	0.397367	1.25383	0.580048	0.368345	0.001	0.0793121	0.0236792
-2.97382	MAPT_P10636_T498	MAPK3,DYRK1A,CDK5,MAPK9,MAPK8,GSK3B,MAPK1,LRRK2,GSK3A	0.432154	-0.0149891	0.26325	0.19096	-0.474819	-0.555825	-0.360498	-0.44173	0.175126	0.196716	0.0366658	-0.0607636	-0.00813882	0.202127		0.98898	0.541836	0.820076	0.747785	0.0820065	0.001	0.196327	0.115095
-1.80533	MAPT_P10636_S713,T720,S721	MAPK3,PRKCA,DYRK1A,CDK5,CSNK1D,MAPK13,MAPK8,GSK3A,GSK3B,MAPK12,PRKAA1,MARK1,MAPK1,PRKACA,CDK1,CAMK2A	0.0285934	0.142354	0.0606498	0.352942	-0.423764	-0.278947	-0.56283	-0.770631	0.0723506	-0.0415766	-0.272316	-0.168987	0.285852	0.818662		0.800224	0.913985	0.83228	1.12457	0.347867	0.492684	0.2088	0.001
0.865097	ADD2_P35612_S596,S604	CDK5,MAPK1	-0.076737	-0.316754	-0.0112847	-0.215836	0.0934306	-0.0352904	-0.0227917	-0.121678	-0.0125237	0.0244309	0.140943	0.138783	0.0672713	0.250619		0.241017	0.001	0.30647	0.101918	0.411185	0.282464	0.294963	0.196077
-2.80981	MAPT_P10636_S519,T522,S525	MAPK3,CDK2,DYRK1A,CDK5,CSNK1D,MAPK9,LRRK2,MAPK8,GSK3B,PRKACA,MAPK1,CDK1,TTBK1,GSK3A	0.562771	0.375863	0.318576	0.208089	-0.750318	-0.718615	-0.962959	-1.08557	0.138358	0.0724376	-0.331482	0.422456	-0.00423535	0.435652		1.64934	1.46243	1.40514	1.29466	0.336249	0.367952	0.123609	0.001
-3.47992	MAPT_P10636_S516,T522	MAPK3,CDK2,DYRK1A,CDK5,CSNK1D,LRRK2,GSK3B,PRKACA,MAPK1,CDK1,TTBK1,GSK3A	0.44984	0.299238	0.269694	-0.0969097	-0.8015	-0.647916	-0.858443	-0.739171	0.105249	-0.096813	-0.30434	0.410918	0.330902	0.577756		1.30928	1.15868	1.12914	0.762533	0.0579421	0.211527	0.001	0.120271
3.3653	ADD2_P35612_S600,S604	CDK5,MAPK1	-0.719161	-0.737055	-0.893842	-0.553378	0.74883	0.844667	0.933271	0.859493	-0.29469	-0.42487	-0.290941	-0.501939	-0.583701	-0.685536		0.175682	0.157787	0.001	0.341464	1.64367	1.73951	1.82811	1.75434
-2.48646	MAPT_P10636_T534	MAPK3,DYRK1A,CDK5,MAPK9,MAPK13,GSK3B,MAPK1	0.268198	0.359773	0.18898	0.469647	-0.607903	-0.951091	-0.63313	-0.707081	0.079851	-0.0953117	-0.304377	0.323626	0.320296	0.326757		1.22029	1.31186	1.14107	1.42174	0.344189	0.001	0.318962	0.24501
0.660598	ADD2_P35612_S604	CDK5	-0.0820531	-0.0343291	-0.0689484	-0.330451	-0.0107687	0.0126589	-0.0708339	0.0235727	0.0621577	0.0955868	-0.139244	0.190651	0.171134	0.100979		0.249397	0.297121	0.262502	0.001	0.320682	0.344109	0.260617	0.355023
2.4055	ADD2_P35612_S613,S617	CDK5,GSK3B	-0.491502	-0.336376	-0.751659	-0.369602	0.483563	0.798301	0.819535	0.511981	-0.0996918	-0.0665546	-0.335438	-0.516089	-0.47366	-0.513357		0.261157	0.416283	0.001	0.383057	1.23622	1.55096	1.57219	1.26464
-2.5882	TPPP_O94811_S160	CDK5,MAPK1	0.14523	0.236529	0.101797	0.218198	-0.46568	-0.498392	-0.69663	-0.549079	-0.137524	-0.203999	-0.0650006	0.366023	0.365655	0.522689		0.842861	0.934159	0.799427	0.915829	0.231951	0.199238	0.001	0.148551
2.40439	ADD2_P35612_S613,S617	CDK5,GSK3B	-0.333572	-0.209257	-0.231929	-0.0174863	0.408928	0.398455	0.42018	0.324968	-0.246789	-0.289017	-0.0199423	-0.178368	-0.241007	-0.171179		0.001	0.125316	0.102643	0.317086	0.7435	0.733027	0.754752	0.65954
2.13203	ADD2_P35612_S617	CDK5	-0.189555	-0.0706997	-0.112112	-0.153194	0.112787	0.0904505	0.0972235	-0.0253161	0.159375	0.0316313	-0.118413	-0.01523	0.122182	0.0144595		0.001	0.119856	0.0784436	0.0373612	0.303342	0.281006	0.287779	0.165239
-2.13998	ADD2_P35612_T711,S713	PRKCA,CDK5,PRKCD,PRKACA,CHEK1,PRKCZ,ROCK2	0.83693	0.656408	0.829586	0.164669	-1.47826	-1.15917	-1.87947	-0.733997	-1.55491	-0.514446	0.0101411	0.354517	0.729389	0.105476		2.7174	2.53688	2.71006	2.04514	0.402207	0.721299	0.001	1.14648
1.75168	ADD2_P35612_S693,S697,S701	CDK5,GSK3B	-0.625114	-0.360029	-0.12664	-0.396495	0.503783	-0.109535	0.719003	-0.263081	0.100311	-0.352833	0.324935	-0.0655171	0.220663	-0.244472		0.001	0.266085	0.499475	0.229619	1.1299	0.51658	1.34512	0.363033
3.00535	ADD2_P35612_S693,S701	CDK5,GSK3B	-0.355595	-0.279164	-0.279922	-0.0474373	0.467475	0.710874	0.467843	0.655321	-0.490543	-0.220977	-0.263697	-0.534103	-0.337499	-0.432622		0.001	0.0774312	0.0766725	0.309158	0.82407	1.06747	0.824438	1.01192
2.97677	ADD2_P35612_S693,S701	CDK5,GSK3B	-0.506988	-0.438588	-0.327403	-0.194955	0.563204	0.663298	0.684118	0.497492	-0.234124	-0.202825	0.0723265	-0.319259	-0.613255	-0.779668		0.001	0.0693999	0.180584	0.313033	1.07119	1.17129	1.19211	1.00548
3.51689	ADD2_P35612_S693,S701	CDK5,GSK3B	-0.862242	-0.558432	-0.607959	-0.807475	0.822327	0.981621	1.01134	0.792916	-0.179896	-0.217577	-0.391898	-1.02997	-0.813393	-1.03385		0.001	0.304811	0.255283	0.055767	1.68557	1.84486	1.87458	1.65616
1.69599	ADD2_P35612_S693,S701	CDK5,GSK3B	-0.210343	-0.310315	-0.673455	-0.724624	0.0035807	0.263171	0.546484	-0.528365	0.562977	0.408398	-0.252584	0.2025	0.127992	-0.229038		0.515281	0.415309	0.0521692	0.001	0.729205	0.988795	1.27211	0.197259
2.16105	ADD2_P35612_S697,S699,S701	CDK5	-0.382258	-0.538792	-0.639063	-0.0817542	0.328377	0.541732	0.64108	0.0359393	-0.250176	0.147445	0.0800075	-0.193411	0.0360319	-0.40337		0.257805	0.101271	0.001	0.558308	0.968439	1.1818	1.28114	0.676002
1.44433	ADD2_P35612_S697,S701	CDK5	-0.0870437	-0.273669	-0.712806	-0.664302	-0.0301944	0.10576	0.495479	-0.385407	0.497244	0.457457	-0.250474	0.00426279	0.0467835	0.135321		0.626762	0.440137	0.001	0.0495043	0.683612	0.819566	1.20929	0.328399
2.41788	ADD2_P35612_S701	CDK5	0.00210796	-0.159185	-0.144202	-0.219396	0.218992	0.233201	0.461203	0.133659	-0.166287	-0.229496	-0.0765887	-0.130354	-0.0857103	-0.0324028		0.222504	0.0612105	0.0761939	0.001	0.439388	0.453596	0.681599	0.354055
0.23421	ADD2_P35612_S701	CDK5	-0.117288	0.0596123	0.0539118	0.184487	0.0105667	0.128323	-0.0544206	0.211507	-0.0270865	-0.161242	-0.308515	-0.150056	0.0288796	0.0504547		0.001	0.177901	0.1722	0.302775	0.128855	0.246611	0.0638676	0.329796
1.97473	ADD2_P35612_S701	CDK5	-0.153271	0.122789	-0.298326	-0.293705	-0.0632525	0.466448	0.441559	0.217186	0.059211	0.194213	-0.244866	-0.160701	-0.294291	-0.351703		0.146055	0.422115	0.001	0.00562078	0.236073	0.765774	0.740885	0.516511
-1.82558	DCX_O43602_S306,S325,T326	MAPK8,CDK5,MAPK9	0.523307	0.155726	0.567691	0.526165	-0.64176	-0.794934	-0.778279	-1.44926	-0.175201	-0.360118	-0.247659	0.10005	0.240987	0.677474		1.97357	1.60599	2.01795	1.97643	0.808501	0.655328	0.671982	0.001
-2.69927	DCX_O43602_S28,T30	CDK5	0.423986	0.221088	0.878674	0.741551	-0.992601	-1.00937	-0.668854	-1.26514	-0.204466	0.151391	0.0112166	-0.0182381	-0.38547	0.261143		1.69012	1.48722	2.14481	2.00769	0.273534	0.256768	0.597281	0.001
2.15666	ADD3_Q9UEY8_S673,S677,S681	CDK5	-0.812721	-0.314275	-0.351248	-0.585404	0.544522	0.489294	0.885745	0.137043	-0.340156	-0.26361	0.333845	-0.159176	-0.0364473	-0.707236		0.001	0.499446	0.462474	0.228318	1.35824	1.30302	1.69947	0.950765
-2.99415	DCX_O43602_S28,S36	CDK5	0.358552	0.677166	0.63615	0.652409	-1.03112	-1.21218	-0.799361	-1.33344	-0.0940966	-0.0990656	-0.35307	0.377977	-0.0165183	0.212858		1.69299	2.0116	1.97059	1.98685	0.303315	0.122253	0.535075	0.001
-2.73712	DCX_O43602_S332,T336,S339	CDK5,MAPK9,MAPK8,GSK3B,GSK3A	0.296545	-0.0074641	0.622962	0.237621	-0.33718	-0.532338	-0.569743	-0.328871	-0.0325945	-0.487277	-0.484406	0.165628	0.462275	0.262763		0.867288	0.563279	1.19371	0.808365	0.233564	0.0384058	0.001	0.241873
1.78423	ADD3_Q9UEY8_S673,S677,S681	CDK5	-0.886265	-0.396645	-0.159286	-1.10155	0.510423	0.0525523	1.14413	0.311426	0.215353	-0.0104664	0.371496	-0.368641	-0.273512	-1.41122		0.216288	0.705907	0.943266	0.001	1.61298	1.15511	2.24668	1.41398
0.868357	ADD3_Q9UEY8_S673,S681	CDK5	-0.0704484	-0.140128	-0.146855	-0.230357	-0.0249608	0.0820207	0.536506	-0.386609	-0.0310665	-0.0236823	0.122047	0.137319	0.170357	-0.231139		0.317161	0.247481	0.240754	0.157252	0.362649	0.46963	0.924115	0.001
1.60332	ADD3_Q9UEY8_S677,S679,S681	CDK5	-0.423385	0.186437	-0.711898	-0.238757	0.308911	0.883167	0.674543	0.337678	-0.864132	0.187307	-0.19574	-0.175042	-0.667052	-0.646771		0.289513	0.899335	0.001	0.474141	1.02181	1.59606	1.38744	1.05058
1.30715	ADD3_Q9UEY8_S677,S681	CDK5	0.116213	-0.327755	-0.182708	-0.244552	0.130995	0.0997104	0.228119	-0.100527	0.114616	0.103036	0.158974	0.0493006	-0.0159452	-0.274696		0.444968	0.001	0.146048	0.0842037	0.459751	0.428466	0.556875	0.228229
1.77736	ADD3_Q9UEY8_S677,S681	CDK5	-0.1219	-0.0456364	-0.434806	-0.482774	0.255365	0.216995	0.637132	-0.130876	0.173913	0.0981737	0.0295145	-0.185254	-0.0413885	-0.392338		0.361874	0.438137	0.0489678	0.001	0.739138	0.700768	1.12091	0.352898
1.62347	ADD3_Q9UEY8_S681	CDK5	-0.343756	-0.135538	-0.164952	0.058831	0.220475	0.22216	0.539419	0.0841471	-0.178829	-0.0541502	-0.00834947	-0.0420462	-0.247812	-0.202904		0.001	0.209218	0.179803	0.403587	0.565231	0.566916	0.884175	0.428903
0.429893	BRSK2_Q8IWQ3_S412,S423	CDK5	0.0515536	0.0646108	-0.582133	0.123283	-0.0633258	0.356121	-0.113827	0.169088	0.144558	0.37376	0.128746	-0.478102	-0.500613	-0.0650283		0.634687	0.647744	0.001	0.706416	0.519807	0.939255	0.469306	0.752221
0.52172	BRSK2_Q8IWQ3_S489	CDK5	0.0317568	-0.191519	-0.243799	0.040305	-0.0109848	0.142339	0.00197555	-0.228242	-0.0460457	0.0570787	0.0831352	0.176823	0.0303573	0.08153		0.276556	0.0532803	0.001	0.285105	0.233815	0.387138	0.246775	0.0165575
0.931646	BRSK2_Q8IWQ3_S506,S513	CDK5	0.0111183	-0.0653356	-0.0944841	-0.348567	-0.00893502	0.236989	0.111281	-0.0189902	-0.139664	0.137975	0.0117689	-0.178618	0.188718	0.0503583		0.360685	0.284231	0.255083	0.001	0.340632	0.586556	0.460848	0.330577
0.305057	BRSK2_Q8IWQ3_T509,S512	CDK5	-0.00210882	-0.0130462	-0.177398	-0.00896743	-0.102954	0.0855549	-0.0162729	-0.0472724	0.100321	-0.0925157	-0.236258	0.0655052	-0.0115672	0.363212		0.176289	0.165352	0.001	0.169431	0.0754442	0.263953	0.162125	0.131126
0.706183	BRSK2_Q8IWQ3_T509,S513	CDK5	0.0190263	-0.0805465	-0.247287	-0.646063	-0.173048	0.128839	0.093044	0.0277449	0.0216481	0.490583	0.0335972	0.0798314	-0.164371	0.137771		0.666089	0.566516	0.399775	0.001	0.474014	0.775902	0.740106	0.674807
0.323771	BRSK2_Q8IWQ3_T509,S513	CDK5	-0.405687	0.423098	-0.754573	0.0214857	-0.0530453	0.0835775	0.0671768	-0.233047	0.186839	0.148905	-0.0822916	0.15278	0.289029	-0.235359		0.349887	1.17867	0.001	0.777059	0.702528	0.839151	0.82275	0.522527
1.34961	CRMP1_Q14194_S518,S522	DYRK2,CDK5	-0.784899	-0.42962	0.0815326	-0.36548	0.544444	-0.149733	0.864068	-0.209864	0.209591	-0.19654	0.572706	-0.592071	-0.0867709	-0.563175		0.001	0.356279	0.867431	0.420418	1.33034	0.636165	1.64997	0.576035
1.63444	CRMP1_Q14194_S521,S522	DYRK2,CDK5	0.0617386	-0.255914	-0.266557	0.133648	-0.0428057	0.702436	0.248303	0.329049	-0.541741	-0.102302	-0.0114812	0.101866	-0.717706	-0.223202		0.329296	0.0116432	0.001	0.401205	0.224751	0.969993	0.51586	0.596607
1.74967	DBN1_Q16643_S142	CDK5	0.0120725	-0.0597364	-0.169854	-0.106632	0.139464	0.187463	-0.00281923	0.20062	-0.0360998	0.092999	-0.0484879	0.0100123	-0.261108	-0.0339499		0.182927	0.111118	0.001	0.0642223	0.310318	0.358317	0.168035	0.371475
2.71926	DBN1_Q16643-3_S342	CDK5	-0.905523	-0.437009	-1.02446	-1.24978	1.06714	1.086	0.747394	1.22596	-0.453252	-1.04257	-0.99583	-0.326873	-1.10636	-0.736056		0.34526	0.813775	0.226321	0.001	2.31792	2.33678	1.99818	2.47674
1.73836	DCX_O43602_S306,T319,T326	MAPK8,CDK5,MAPK9	-0.149728	-0.117592	-0.384989	-0.140818	0.334116	0.274692	0.335516	0.0168959	-0.185107	0.270668	0.0686261	-0.182679	-0.118278	-0.280867		0.236261	0.268397	0.001	0.245171	0.720105	0.660681	0.721506	0.402885
-4.03192	MAPT_P10636_T529,S531	MAPK3,DYRK2,RPS6KB1,DYRK1A,CDK5,MAPK9,MAPK13,PKN1,GSK3B,PRKACA,MAPK1,LRRK2,PRKAA1,SGK1,CDK1,TBK1	0.602514	0.536607	0.64649	0.211673	-0.881372	-0.796553	-1.00092	-0.961739	-0.153969	-0.302754	-0.431942	0.546254	0.300144	0.0478306		1.60443	1.53853	1.64841	1.21359	0.120549	0.205368	0.001	0.040182
2.84104	DCX_O43602_S310,T326	MAPK8,CDK5,MAPK9	-0.376892	-0.524708	-0.303488	-0.440183	0.26809	0.198432	0.689675	0.019555	-0.196983	-0.00746031	0.469582	-0.210909	0.324809	-0.64199		0.148816	0.001	0.22222	0.0855253	0.793798	0.72414	1.21538	0.545263
1.99631	DCX_O43602_S329,S332,S339	CDK5,MAPK9,MAPK8,GSK3B,GSK3A	-0.339652	-0.714892	-0.271884	-0.539784	0.627958	-0.0379134	0.467039	0.0585713	0.13094	-0.268205	-0.00567559	-0.0834713	0.324896	0.0334731		0.37624	0.001	0.444008	0.176107	1.34385	0.677978	1.18293	0.774463
0.323818	DCX_O43602_S329,S332,T338	CDK5,GSK3B,MAPK8,GSK3A	-0.00513681	-0.422369	-0.285921	-0.104049	-0.239113	0.0176514	-0.359143	-0.0164368	-0.00305996	-0.0442905	-0.140831	0.500048	0.213741	0.516266		0.418232	0.001	0.137448	0.31932	0.184257	0.441021	0.0642265	0.406932
0.659954	DCX_O43602_S332	CDK5,GSK3B,MAPK8,GSK3A	-0.432592	-0.599022	0.38905	-0.855123	0.470304	-0.645017	0.100757	-0.306121	0.669612	-0.168558	0.112009	-0.139947	0.423549	0.0294185		0.423531	0.257102	1.24517	0.001	1.32643	0.211107	0.95688	0.550002
0.984877	DCX_O43602_S332,S335,S339	CDK5,MAPK9,MAPK8,GSK3B,GSK3A	0.227555	-0.224239	-0.0974721	-0.204804	0.210996	0.0292217	0.0896143	-0.0393515	0.0216195	-0.390394	-0.226406	0.0873785	0.140768	0.211561		0.452794	0.001	0.127767	0.0204348	0.436235	0.25446	0.314853	0.185887
0.30404	DCX_O43602_S332,S335,T336	CDK5,MAPK9,MAPK8,GSK3B,GSK3A	0.067984	-0.0935593	0.0434599	0.0290014	0.0701092	0.0614323	0.0993225	-0.0842456	-0.0705734	-0.324834	-0.0291315	0.0971666	0.252501	-0.21055		0.162543	0.001	0.138019	0.123561	0.164668	0.155992	0.193882	0.0103137
1.54181	DCX_O43602_S332,S339	CDK5,MAPK9,MAPK8,GSK3B,GSK3A	-0.272696	-0.491644	-0.156159	-0.117841	0.301843	0.0799118	0.19504	0.166929	0.34007	0.029947	0.171632	-0.148471	-0.101622	-0.255616		0.219948	0.001	0.336485	0.374803	0.794487	0.572556	0.687684	0.659572
1.06954	DCX_O43602_S332,S342	CDK5,GSK3B,MAPK8,GSK3A	-0.0841909	-0.213394	-0.050657	0.0189492	0.00406009	0.102096	-0.0348743	0.179886	0.147515	0.154381	-0.0155837	-0.0459651	-0.0704791	-0.152679		0.130203	0.001	0.163737	0.233344	0.218454	0.31649	0.17952	0.394281
1.39978	DCX_O43602_S332,T336,T338	CDK5,MAPK9,MAPK8,GSK3B,GSK3A	-0.188797	0.0269598	-0.0842361	0.0198415	0.0749597	0.373311	0.0495401	0.149269	-0.0476753	-0.0482123	0.0804478	0.0511861	-0.30191	-0.295476		0.001	0.216757	0.105561	0.209638	0.264757	0.563108	0.239337	0.339066
0.0561169	DCX_O43602_S332,T338	CDK5,GSK3B,MAPK8,GSK3A	0.25755	-0.841521	-0.151168	-0.0953421	-0.113456	-0.0125788	-0.572563	-0.0311533	0.160113	0.0139919	-0.237919	0.303197	0.256628	0.525599		1.10007	0.001	0.691353	0.747179	0.729065	0.829942	0.269957	0.811367
1.38531	DCX_O43602_S335,T336,S339	MAPK8,CDK5,MAPK9	-0.0842734	-0.0398506	0.129151	0.0750721	0.287579	0.133837	0.355754	-0.0179899	-0.0936647	-0.391351	-0.218673	-0.233494	0.0632976	-0.155974		0.001	0.0454228	0.214425	0.160346	0.372853	0.21911	0.441028	0.0672835
1.84216	DCX_O43602_S339	MAPK8,CDK5,MAPK9	-0.188122	-0.269885	-0.0625017	-0.120243	0.0888201	0.0445145	0.231938	0.138792	0.221152	0.114378	0.16388	-0.140743	-0.0973638	-0.260599		0.0827631	0.001	0.208383	0.150642	0.359705	0.3154	0.502824	0.409678
1.77042	DCX_O43602_T289	CDK5	-0.174439	-0.332309	-0.207724	-0.601612	0.347823	0.297011	0.565992	0.112199	0.0827671	0.00949561	-0.00949502	-0.355725	0.142379	-0.343918		0.428174	0.270303	0.394888	0.001	0.950435	0.899623	1.1686	0.714812
0.275808	DCX_O43602-2_T314,S315,T321	MAPK8,CDK5,MAPK9	0.119028	-0.611232	-0.185755	0.0204145	0.033748	-0.148882	0.224397	-0.389414	-0.155531	0.00596138	0.184482	0.366324	0.334725	-0.120261		0.73126	0.001	0.426477	0.632646	0.64598	0.46335	0.836629	0.222818
1.096	DNM1L_D3DUW5_S669	AKT1,MAPK3,CDK2,CDK5,PRKCD,MAPK1,CDK1,CAMK4,RIPK1,CAMK2A	0.00374005	-0.0397351	-0.279676	-0.041609	0.109278	0.239682	0.0667761	0.0977393	-0.0632065	-0.0503502	0.0387767	-0.0262463	-0.0576087	-0.0597534		0.284416	0.240941	0.001	0.239067	0.389954	0.520358	0.347452	0.378415
1.91582	DNM1L_D3DUW5_S669	AKT1,MAPK3,CDK2,CDK5,PRKCD,MAPK1,CDK1,CAMK4,RIPK1,CAMK2A	-0.325793	-0.273226	-0.0168942	-0.0841018	0.222748	0.226636	0.38106	0.153359	-0.00810897	-0.116923	0.0439334	0.00570736	-0.110383	-0.297505		0.001	0.0535674	0.309899	0.242692	0.549541	0.553429	0.707853	0.480152
2.63311	DPYSL2_A0A1C7CYX9_S27	CDK5	-0.522846	-0.612248	-0.477573	-0.172438	0.486578	0.524504	0.573077	0.106172	-0.426686	-0.139272	0.194456	-0.0388023	0.0351369	-0.240714		0.090402	0.001	0.135675	0.44081	1.09983	1.13775	1.18633	0.71942
2.92364	DPYSL2_A0A1C7CYX9_S27	CDK5	-0.404418	-0.585658	-0.358953	-0.456104	0.600885	0.395336	0.544666	0.221157	-0.12531	-0.284896	-0.0445485	-0.0741761	0.136516	-0.222881		0.18224	0.001	0.227704	0.130554	1.18754	0.981994	1.13132	0.807815
0.998328	DPYSL2_Q16555_S518,S522	DYRK2,CDK5,GSK3B,GSK3A	0.0192142	-0.678458	-0.233719	0.0909302	0.32636	0.462914	0.394391	-0.0743358	-0.150069	-0.0867974	0.0300939	-0.0257285	-0.255857	-0.207198		0.698673	0.001	0.445739	0.770389	1.00582	1.14237	1.07385	0.605123
0.43444	DPYSL2_Q16555_S518,T521,S522	DYRK2,CDK5,GSK3B,GSK3A	-0.0103584	-0.173861	0.104329	-0.359496	-0.000980474	0.113102	0.483507	-0.49386	-0.0883956	0.072344	0.100451	0.0176217	-0.0512498	0.0505158		0.484502	0.320999	0.599189	0.135365	0.49388	0.607962	0.978367	0.001
-0.265768	ADD2_P35612_S697,S701	CDK5	0.0890205	-0.223724	-0.316411	-0.0446348	-0.128845	-0.117648	0.00895485	-0.53659	0.261177	0.11447	-0.0458923	0.440731	0.0839411	0.148736		0.626611	0.313867	0.221179	0.492955	0.408746	0.419942	0.546545	0.001
0.99895	DPYSL2_Q16555_T514,S517,S522	DYRK2,CDK5,GSK3B,GSK3A	0.0209855	-0.0366506	-0.304683	0.160475	0.00289002	0.684507	0.142849	0.0711937	-0.622611	-0.074891	-0.22096	0.293018	-0.443782	-0.148765		0.326669	0.269033	0.001	0.466158	0.308573	0.99019	0.448533	0.376877
1.65104	DPYSL2_Q16555_T514,S522	DYRK2,CDK5,GSK3B,GSK3A	-0.569821	-0.233708	-0.987753	-0.208681	0.363312	0.907999	0.56137	0.352342	-0.288632	0.189316	0.0769961	-0.134546	-0.733125	-0.588861		0.418932	0.755045	0.001	0.780072	1.35206	1.89675	1.55012	1.3411
2.4109	DPYSL2_Q16555_T521,S522	DYRK2,CDK5,GSK3A	-0.313919	-0.196215	-0.391458	-0.500643	0.337595	0.272147	0.588373	0.00920896	0.143096	0.0142717	0.182344	-0.330415	-0.0916601	-0.16867		0.187725	0.305429	0.110185	0.001	0.839238	0.773791	1.09002	0.510852
2.28991	DPYSL3_Q14195_S518,S522	DYRK2,CDK5,GSK3B	-0.15349	-0.140984	-0.478931	-0.323778	0.391291	0.710441	0.465817	0.535167	0.0525691	-0.0522203	-0.0719778	-0.486306	-0.809949	-0.594408		0.326441	0.338947	0.001	0.156153	0.871222	1.19037	0.945748	1.0151
1.31005	DPYSL3_Q14195_S522	DYRK2,CDK5	-0.45129	-0.281093	-0.745154	0.269893	0.151271	0.661266	0.537053	0.0718108	-0.148021	0.261257	0.517959	-0.507386	-0.672738	-0.772224		0.294864	0.465061	0.001	1.01605	0.897425	1.40742	1.28321	0.817965
2.53903	DPYSL3_Q14195_S522	DYRK2,CDK5	-0.312495	-0.212703	-0.155604	-0.188737	0.264505	0.142218	0.217306	0.356355	0.254327	-0.137132	-0.0667634	-0.0196597	-0.0767353	-0.290561		0.001	0.100793	0.157891	0.124758	0.578	0.455713	0.530801	0.66985
1.14897	DPYSL3_Q14195_T514,S522	DYRK2,CDK5,GSK3B	0.0996096	0.103045	-0.26509	-0.110663	0.211139	0.224171	0.344916	0.131833	-0.000926593	0.14312	-0.0283925	-0.0880444	-0.799377	-0.31268		0.365699	0.369135	0.001	0.155427	0.477228	0.490261	0.611006	0.397923
0.0917794	EPRS1_P07814_S882,S886	CDK5	0.0949022	-0.17332	0.0829206	0.166552	0.274028	0.221367	-0.189898	-0.0730513	-0.352143	0.0633881	-0.062659	-0.211975	-0.0554577	0.0702348		0.2858	0.0175773	0.273818	0.35745	0.464925	0.412264	0.001	0.117846
2.27467	EPRS1_P07814_S883,S886	CDK5	-0.0206029	-0.169601	-0.356442	-0.270699	0.355124	0.462014	0.200176	0.516356	-0.177714	-0.286746	-0.259902	-0.1082	-0.286607	-0.0104559		0.336839	0.187841	0.001	0.086743	0.712566	0.819456	0.557617	0.873798
2.07073	GPHN_Q9NQX3_S270	CDK5,GSK3B,CDK2,CDK1	-0.14437	-0.138302	0.136636	-0.128599	0.200692	0.369104	0.0072055	0.130568	-0.0878331	-0.0307861	-0.045488	-0.104213	-0.0679949	-0.219288		0.001	0.00706825	0.282006	0.0167712	0.346063	0.514475	0.152576	0.275939
0.877778	HTT_P42858_S1199	CDK5	-0.14794	-0.178545	-0.659214	0.108938	-0.153294	0.577736	0.0449066	0.131397	-0.487939	0.199597	-0.0122201	0.321176	-0.383332	0.156449		0.512274	0.481669	0.001	0.769151	0.506919	1.23795	0.70512	0.791611
2.44774	HTT_P42858_S417,S432	CDK5	-0.254056	-1.05801	-0.534153	-1.05742	0.804769	0.703402	0.823807	0.700961	-0.00882687	-0.365359	-0.675906	-0.364504	-0.424743	-0.283792		0.804951	0.001	0.524853	0.00158217	1.86378	1.76241	1.88281	1.75997
1.20889	HTT_P42858_S432	CDK5	-0.564474	-0.314107	0.00759497	-0.189465	0.626092	-0.199275	-0.0614416	0.149975	0.522127	-0.525184	-0.357752	-0.490476	0.669364	-0.0869151		0.001	0.251366	0.573069	0.376009	1.19157	0.366199	0.504032	0.715448
2.28726	KCNQ2_O43526_S472,S476	CDK5	-0.402023	-0.0213917	-0.36107	-0.296501	0.202032	0.391801	0.255139	0.131427	0.0312481	0.027113	0.130156	-0.104465	-0.200136	-0.0320372		0.001	0.381632	0.0419537	0.106523	0.605055	0.794825	0.658162	0.53445
-0.28396	BRSK2_Q8IWQ3_T509,S512	CDK5	0.0367853	0.479169	-0.49638	0.146013	-0.394683	0.286394	-0.244009	0.132841	-0.340165	0.251414	-0.250406	0.0895307	-0.167171	0.0951255		0.534165	0.976549	0.001	0.643393	0.102697	0.783774	0.253371	0.630221
0.237948	KCNQ2_O43526_S476	CDK5	-0.462698	0.282282	0.0931698	-0.750555	0.664721	0.183012	-1.46718	0.684486	0.566681	0.123922	-0.399787	-1.25745	-0.297533	0.198038		1.00549	1.75047	1.56135	0.71763	2.13291	1.6512	0.001	2.15267
0.560059	LMNA_P02545_S390,S392	CDK5,CDK1	-0.506505	0.0338197	-0.0627275	-0.0111507	-0.131975	-0.0388612	-0.053227	0.381147	0.245238	0.174088	0.0990726	0.0328299	-0.346066	-0.0349359		0.001	0.541325	0.444778	0.496355	0.37553	0.468644	0.454278	0.888653
-2.54834	BRSK2_Q8IWQ3_S439,T443	CDK5	0.141659	0.000223323	-0.0604286	0.0913847	-0.455391	-0.393895	-0.473196	-0.582298	-0.283004	-0.105902	0.0624997	0.52745	0.485615	0.440114		0.724957	0.583521	0.522869	0.674682	0.127906	0.189403	0.110102	0.001
-0.466624	BRSK2_Q8IWQ3_T509,S513	CDK5	-0.36856	-0.226037	-0.0911837	0.261673	-0.230019	-0.169645	-0.248451	-0.0672964	-0.110743	0.238364	-0.0888739	0.288497	0.114499	0.427547		0.001	0.143523	0.278376	0.631233	0.139541	0.199915	0.121109	0.302263
-0.228331	BRSK2_Q8IWQ3_S506,S513	CDK5	0.10059	0.107724	0.0379797	-0.255062	-0.187394	0.245807	-0.624249	0.19226	-0.212356	0.0887028	-0.246855	0.442949	-0.0783206	0.0766521		0.725839	0.732973	0.663229	0.370187	0.437855	0.871056	0.001	0.817509
2.84149	MAPT_P10636_S515,S516	MAPK3,DYRK1A,CDK5,GSK3B,PRKACA,MAPK1,TTBK1,TBK1,GSK3A	-0.254375	-0.392704	-0.471365	-0.555277	0.507497	0.565779	0.232852	0.420884	0.439428	0.265336	0.293946	-0.53805	-0.853878	-0.845545		0.301902	0.163573	0.0849127	0.001	1.06377	1.12206	0.789129	0.977161
-2.57343	BRSK2_Q8IWQ3_S423,S427	CDK5	0.180988	-0.194106	-0.0412596	0.180361	-0.270225	-0.278047	-0.35856	-0.268611	-0.362222	-0.235766	0.0303299	0.360713	0.402931	0.452698		0.540548	0.165454	0.3183	0.539921	0.089335	0.0815133	0.001	0.0909486
-1.23631	BRSK2_Q8IWQ3_T422,S427	CDK5	-0.0320312	0.107538	0.106855	0.321959	-0.195705	-0.814776	-0.514304	-0.139213	-0.304115	-0.0686842	-0.105548	0.38357	0.289881	0.430686		0.783745	0.923314	0.922631	1.13773	0.620071	0.001	0.301472	0.676563
2.14963	MAPT_P10636_S515,S516,S519	MAPK3,CDK2,DYRK1A,CDK5,CSNK1D,MAPK9,MAPK8,GSK3B,PRKACA,MAPK1,CDK1,TTBK1,TBK1,GSK3A	-0.111456	-0.432821	-0.233294	-0.497027	0.239558	0.408619	0.172645	0.370776	0.253015	0.268799	0.0274902	-0.357876	-0.500115	-0.0847276		0.386572	0.065206	0.264733	0.001	0.737585	0.906646	0.670672	0.868803
-2.47476	BRSK2_Q8IWQ3_T509,S512	CDK5	0.17206	-0.036928	-0.0600036	0.0717061	-0.220008	-0.23322	-0.30792	-0.225823	-0.0160425	0.0757938	-0.103674	0.195402	0.176206	0.342196		0.48098	0.271993	0.248917	0.380627	0.0889123	0.0757003	0.001	0.0830971
-0.866773	BRSK2_Q8IWQ3_T509,S513	CDK5	-0.385428	0.135706	0.220164	0.102133	-0.0623164	-0.256764	-0.0848826	-0.547982	0.211223	-0.307907	0.0914241	0.242615	0.304662	0.0382943		0.163555	0.684688	0.769147	0.651115	0.486666	0.292219	0.4641	0.001
-1.74422	BRSK2_Q8IWQ3_S423,S427	CDK5	0.422311	0.00245868	0.328309	0.171323	-0.0849298	-0.290831	-0.393972	-0.0626346	-0.353931	0.137933	-0.323552	0.295519	-0.16205	-0.00748464		0.817283	0.397431	0.723281	0.566295	0.310042	0.104141	0.001	0.332337
-4.49877	BRSK2_Q8IWQ3_S506,S512	CDK5	-0.179961	0.282621	0.145988	0.421219	-0.232069	-0.22304	-0.230393	-0.175907	0.00074368	0.0180107	-0.270677	0.0213474	0.136192	0.07536		0.0531075	0.51569	0.379056	0.654288	0.001	0.0100285	0.00267583	0.0571616
-1.02506	BRSK2_Q8IWQ3_S512,S513	CDK5	0.232688	0.246417	-0.0305427	0.106601	-0.0754233	0.129041	-0.269458	-0.47041	-0.222464	-0.29304	0.174255	-0.0025646	-0.00173466	0.251295		0.704098	0.717827	0.440867	0.578011	0.395987	0.600451	0.201952	0.001
-0.43748	BRSK2_Q8IWQ3_T509,S512	CDK5	-0.0176384	-0.409944	-0.026038	0.212101	0.00411312	-0.140706	-0.0652746	-0.485403	-0.126222	-0.11377	0.402841	0.134531	0.224169	0.151434		0.468765	0.0764589	0.460365	0.698504	0.490516	0.345696	0.421128	0.001
-1.69887	BRSK2_Q8IWQ3_T443	CDK5	-0.102033	-0.0912284	0.0559184	-0.143953	-0.463971	-0.25646	-0.512652	-0.275295	0.185248	0.206922	-0.172019	0.432118	0.179364	0.521279		0.411619	0.422423	0.56957	0.369699	0.0496805	0.257192	0.001	0.238357
-0.591057	CDKN1B_P46527_S10	RPS6KA1,AKT1,CDK16,CDK6,CDK5,UHMK1,DYRK1B,MAPK1,RPS6KA3,HIPK2,CAMK2A	0.234287	0.0234657	-0.0383455	-0.0238499	-0.0420596	0.00534984	-0.132949	0.119376	0.0674651	-0.0847898	-0.137154	0.0340153	-0.105951	0.0335551		0.368236	0.157415	0.0956034	0.110099	0.0918894	0.139299	0.001	0.253325
-2.28593	CLASP2_O75122_S536,S541	CDK5,CDK1	0.268613	0.0428543	0.140719	0.147322	-0.433221	-0.314932	-0.325522	-0.184125	-0.107196	0.0261022	0.0987615	0.226748	0.147848	0.0523263		0.702834	0.477076	0.57494	0.581543	0.001	0.119289	0.108699	0.250096
-0.647378	CLASP2_O75122-3_T774,S775	CDK5,CDK1	-0.397247	-0.125802	0.139676	0.763995	-0.308623	0.159572	-0.0392215	-0.144683	-0.218643	-0.0778294	0.837841	-0.264606	-1.01214	-0.32235		0.001	0.272444	0.537922	1.16224	0.089623	0.557818	0.359025	0.253563
0.715423	MAPT_P10636_S515,S519	MAPK3,CDK2,DYRK1A,CDK5,CSNK1D,MAPK9,MAPK8,GSK3B,PRKACA,MAPK1,CDK1,TTBK1,TBK1,GSK3A	-0.150955	0.144347	0.180122	-0.171484	0.219451	0.243525	0.0316193	-0.0483487	0.299676	0.343542	0.322805	-0.425395	-0.565136	-1.10528		0.0215289	0.31683	0.352605	0.001	0.391934	0.416009	0.204103	0.124135
1.29727	MAPT_P10636_S516,S519	MAPK3,CDK2,DYRK1A,CDK5,CSNK1D,MAPK9,MAPK8,GSK3B,PRKACA,MAPK1,CDK1,TTBK1,GSK3A	-0.0591785	-0.306569	-0.27738	-0.624866	0.16057	0.128169	0.0557384	0.188381	0.152135	0.127834	0.0777109	0.0472405	-0.0929575	0.18708		0.566687	0.319296	0.348486	0.001	0.786435	0.754035	0.681604	0.814246
-0.727893	CTNND2_Q9UQB3_S298,S303	CDK5	0.516076	0.305712	-0.945324	0.452896	-0.818416	0.411659	-0.99399	0.0226899	-0.841227	0.355672	-0.827495	0.704253	-0.740834	0.487121		1.51107	1.3007	0.0496669	1.44789	0.176574	1.40665	0.001	1.01768
1.77655	MAPT_P10636_S516,S519,T522	MAPK3,CDK2,DYRK1A,CDK5,CSNK1D,MAPK9,LRRK2,MAPK8,GSK3B,PRKACA,MAPK1,CDK1,TTBK1,GSK3A	-0.0819824	-0.125786	-0.1173	-0.192495	0.0850832	0.00234388	0.0480509	-0.030963	0.102657	0.135158	0.0202863	-0.0474141	0.12581	0.031132		0.111513	0.0677092	0.0761947	0.001	0.278578	0.195839	0.241546	0.162532
-3.3438	DBN1_Q16643_S141,S142	CDK5	0.177963	0.147453	0.0122025	0.0179745	-0.443837	-0.493912	-0.383299	-0.42859	0.493047	0.330802	0.0558155	0.224144	0.0200537	-0.154451		0.672875	0.642365	0.507114	0.512886	0.0510752	0.001	0.111613	0.0663219
-1.5638	DCX_O43602-2_S315,S317,T321	MAPK8,CDK5,MAPK9	0.213968	-0.266625	0.264713	0.0576904	-0.337259	-0.663221	-0.159523	-0.758121	0.0870143	0.0265879	0.346724	0.142226	0.324487	0.200136		0.973089	0.492496	1.02383	0.816811	0.421862	0.0959003	0.599598	0.001
0.665999	MAPT_P10636_S531,T534	MAPK3,RPS6KB1,DYRK1A,CDK5,MAPK9,MAPK13,GSK3B,PRKACA,SGK1,PRKAA1,PKN1,MAPK1,TBK1	0.291835	-0.645615	0.0784478	-0.368252	0.203651	0.0621306	-0.0257831	0.256239	0.357447	0.133783	0.286281	-0.364272	-0.336197	-0.382863		0.93845	0.001	0.725063	0.278363	0.850266	0.708746	0.620832	0.902854
0.382924	MAPT_P10636_S531,T534	MAPK3,RPS6KB1,DYRK1A,CDK5,MAPK9,MAPK13,GSK3B,PRKACA,SGK1,PRKAA1,PKN1,MAPK1,TBK1	0.135376	-0.357237	0.0660123	0.0883332	-0.172075	0.313731	0.0132366	0.19266	-0.277211	-0.0221018	-0.0759857	0.0918792	-0.346786	0.160491		0.493614	0.001	0.42425	0.446571	0.186162	0.671968	0.371474	0.550897
-2.34567	DCX_O43602_S332,S335,S339	CDK5,MAPK9,MAPK8,GSK3B,GSK3A	-0.0939894	-0.34098	0.159144	0.113919	-0.365987	-0.554479	-0.472327	-0.423844	-0.114223	0.00453473	0.24053	0.260361	0.460416	0.555354		0.461489	0.214499	0.714623	0.669398	0.189492	0.001	0.0831518	0.131635
1.32465	MAPT_P10636_S552	MAPK3,PRKCA,CDK5,GSK3A,GSK3B,PRKACA,MAPK1,CDK1,CAMK2A	-0.057402	0.146437	-0.136159	0.06687	-0.0751796	0.553036	-0.0217945	0.418943	-0.114301	0.0617841	-0.128951	-0.218378	-0.651703	-0.220438		0.0797574	0.283596	0.001	0.204029	0.0619798	0.690195	0.115365	0.556103
1.80444	MAPT_P10636_S552,S554,S555	MAPK3,PRKCA,CDK5,GSK3A,GSK3B,PRKACA,MAPK1,CDK1,CAMK2A	-0.1814	-0.330297	-0.458833	0.145772	0.278911	0.625828	0.69509	0.104665	0.120876	0.0880909	0.38592	-0.862138	-0.995449	-0.917264		0.278432	0.129536	0.001	0.605604	0.738744	1.08566	1.15492	0.564498
-0.0659167	DCX_O43602_S332,T336	CDK5,MAPK9,MAPK8,GSK3B,GSK3A	-0.223934	-0.442698	0.0688929	-0.14537	-0.00184931	-0.299106	-0.210442	-0.277788	0.370231	-0.0166426	0.108225	0.179881	0.39224	0.201813		0.219764	0.001	0.512591	0.298328	0.441849	0.144592	0.233256	0.16591
0.670609	MAPT_P10636_S713,S717	MAPK3,PRKCA,DYRK1A,CDK5,CSNK1D,MAPK13,MAPK8,GSK3A,GSK3B,MAPK12,PRKAA1,MARK1,MAPK1,CAMK2A	-0.0909644	-0.0680822	0.151487	-0.551152	0.25365	-0.0259397	0.399544	-0.209649	0.233644	0.139829	0.133332	-0.220781	0.00544051	-0.474946		0.461187	0.484069	0.703639	0.001	0.805801	0.526212	0.951696	0.342503
1.05255	MAPT_P10636_S713,S717	MAPK3,PRKCA,DYRK1A,CDK5,CSNK1D,MAPK13,MAPK8,GSK3A,GSK3B,MAPK12,PRKAA1,MARK1,MAPK1,CAMK2A	-0.150054	-0.114597	0.0820937	-0.0647036	0.102169	-0.0117593	0.0508289	-0.0050625	-0.0253514	-0.0173537	0.165925	0.0452316	-0.0320929	-0.0581963		0.001	0.0364568	0.233148	0.0863506	0.253223	0.139295	0.201883	0.145992
1.56601	MAPT_P10636_S713,S717,S721	MAPK3,PRKCA,DYRK1A,CDK5,CSNK1D,MAPK13,MAPK8,GSK3A,GSK3B,MAPK12,PRKAA1,MARK1,MAPK1,PRKACA,CDK1,CAMK2A	-0.174807	-0.333216	-0.356398	0.0756428	0.161242	0.0776563	0.0716167	0.157248	0.0216375	-0.186303	0.444035	-0.131963	0.012137	-0.0433542		0.182591	0.024182	0.001	0.433041	0.51864	0.435054	0.429015	0.514646
-0.25267	DCX_O43602_S332,S335,S339	CDK5,MAPK9,MAPK8,GSK3B,GSK3A	-0.121809	-0.0432931	-0.0613774	0.294088	0.071285	-0.0807653	0.124194	-0.164005	-0.027294	-0.0547979	0.0452552	0.104298	-0.000920801	-0.156447		0.0431953	0.121711	0.103627	0.459092	0.23629	0.0842393	0.289198	0.001
3.31964	MAPT_P10636_S713,S717,S721	MAPK3,PRKCA,DYRK1A,CDK5,CSNK1D,MAPK13,MAPK8,GSK3A,GSK3B,MAPK12,PRKAA1,MARK1,MAPK1,PRKACA,CDK1,CAMK2A	-0.0913017	-0.125593	-0.191147	-0.183513	0.115118	0.33987	0.31719	0.226754	0.0178805	0.209649	-0.026638	-0.128284	-0.413377	-0.309254		0.100845	0.0665536	0.001	0.00863335	0.307265	0.532016	0.509337	0.4189
-0.701395	DCX_O43602_S332,S335,S339	CDK5,MAPK9,MAPK8,GSK3B,GSK3A	-0.350661	-0.189719	0.338035	-0.13012	0.0563988	-0.388477	-0.167133	-0.305077	-0.0247907	-0.204176	0.0269569	0.119226	0.631264	0.204724		0.0388167	0.199759	0.727512	0.259357	0.445876	0.001	0.222344	0.0843999
1.24337	MAPT_P10636_S713,S717,T720	MAPK3,PRKCA,DYRK1A,CDK5,CSNK1D,MAPK13,MAPK8,GSK3A,GSK3B,MAPK12,PRKAA1,MARK1,MAPK1,CAMK2A	0.0248246	-0.00506702	-0.230582	-0.13724	-0.0103829	0.275956	0.0629812	0.114165	-0.0676363	0.242452	-0.0279232	-0.0685855	-0.214485	-0.0580702		0.256407	0.226515	0.001	0.0943425	0.2212	0.507539	0.294564	0.345747
-2.5519	DCX_O43602_S335,T336,S339	MAPK8,CDK5,MAPK9	0.118596	-0.0261958	0.321993	0.123393	-0.224699	-0.314875	-0.347687	-0.177931	-0.182249	-0.153014	-0.270906	0.2099	0.288707	0.351414		0.467283	0.322491	0.67068	0.47208	0.123988	0.0338122	0.001	0.170756
2.00437	MAPT_P10636_S713,S721	MAPK3,PRKCA,DYRK1A,CDK5,CSNK1D,MAPK13,MAPK8,GSK3A,GSK3B,MAPK12,PRKAA1,MARK1,MAPK1,PRKACA,CDK1,CAMK2A	-0.0990718	-0.182796	-0.287726	-0.308441	-0.0613587	0.22117	0.011155	0.0345518	0.0606888	0.286354	-0.115804	0.140125	0.0534532	0.10768		0.210369	0.126645	0.0217149	0.001	0.248083	0.530612	0.320596	0.343993
-1.55736	DCX_O43602_S332,T336,S342	CDK5,MAPK9,MAPK8,GSK3B,GSK3A	0.0811395	0.0787045	0.220037	0.0151942	0.0106787	-0.0838866	0.0376523	-0.0543869	-0.0992363	-0.148482	-0.100777	0.0554865	0.106615	-0.174339		0.166026	0.163591	0.304924	0.100081	0.0955653	0.001	0.122539	0.0304997
-1.08765	DCX_O43602_S332,S335,T338	CDK5,GSK3B,MAPK8,GSK3A	-0.0231668	-0.207579	0.121972	-0.0516203	0.010272	-0.420174	-0.180516	-0.377054	0.0371486	-0.159666	0.0457538	0.1184	0.478159	0.331083		0.398007	0.213595	0.543146	0.369553	0.431446	0.001	0.240658	0.0441198
-2.2978	DCX_O43602_S332,T336,T338	CDK5,MAPK9,MAPK8,GSK3B,GSK3A	0.098655	0.0197103	0.111083	0.259956	-0.187631	-0.335466	-0.280224	-0.1693	-0.0742755	-0.34749	-0.72992	0.568808	0.232607	0.330807		0.435121	0.356176	0.447549	0.596422	0.148835	0.001	0.0562423	0.167166
-0.824316	DCX_O43602_S332,S335,T338	CDK5,GSK3B,MAPK8,GSK3A	-0.0109648	-0.355259	0.109557	-0.0425571	0.0817189	-0.566005	-0.338641	-0.333215	0.355513	-0.318491	0.0410657	0.291481	0.520171	0.123608		0.55604	0.211746	0.676562	0.524448	0.648724	0.001	0.228364	0.23379
-1.16673	DCX_O43602-2_S306,S317,T321	DYRK2,MAPK8,CDK5,MAPK9	-0.0836621	0.240412	0.208595	0.458863	-0.388474	-0.017617	0.0033361	-0.0940785	-0.350737	0.230171	0.124316	-0.0360316	-0.416383	-0.180788		0.305812	0.629886	0.598069	0.848337	0.001	0.371857	0.39281	0.295395
-1.91068	DCX_O43602-2_S315,T321	MAPK8,CDK5,MAPK9	0.21999	-0.0700614	-0.119437	-0.0688967	-0.373914	-0.218019	-0.239709	-0.422746	0.242371	0.0680001	0.14785	0.357814	0.132302	0.0946062		0.643737	0.353685	0.304309	0.354849	0.0498322	0.205727	0.184037	0.001
-2.73618	DCX_O43602_T336,S339	MAPK8,CDK5,MAPK9	0.720072	0.108805	-0.385303	-0.042075	-0.278748	-0.352009	-0.331277	-0.424596	0.342467	-0.00358753	-0.359013	0.224519	0.337896	-0.132244		1.14567	0.534401	0.0402939	0.383521	0.146848	0.0735872	0.0943197	0.001
-0.836357	DCX_O43602_S332,T336,S339	CDK5,MAPK9,MAPK8,GSK3B,GSK3A	-0.0511966	0.0175762	0.188596	0.289951	0.0769765	-0.0539708	0.109119	0.0203226	0.104439	-0.381833	-0.0360878	-0.112412	0.179845	-0.569447		0.00377419	0.072547	0.243567	0.344922	0.131947	0.001	0.16409	0.0752933
-1.21874	DCX_O43602_S306,T326	MAPK8,CDK5,MAPK9	-0.0231825	0.0177348	0.163645	0.00180195	0.0630957	-0.427974	-0.304151	-0.240873	-0.0311832	-0.0796992	0.217495	0.190709	0.120552	0.166056		0.405792	0.446709	0.59262	0.430776	0.49207	0.001	0.124824	0.188101
-0.99582	DCX_O43602-2_S306,T321	DYRK2,MAPK8,CDK5,MAPK9	-0.0731867	-0.292365	0.115302	-0.0720567	-0.219018	-0.378355	-0.0376503	-0.47416	0.112462	0.0474186	0.324253	0.0523511	0.507315	0.071722		0.401974	0.182796	0.590462	0.403103	0.256142	0.0968047	0.43751	0.001
-0.63051	DCX_O43602_S332,S339	CDK5,MAPK9,MAPK8,GSK3B,GSK3A	-0.0249906	-0.333238	0.228113	-0.180754	0.0671737	-0.506007	-0.142785	-0.337216	0.39943	-0.148605	0.0720854	-0.0220774	0.432987	0.155135		0.482016	0.173769	0.73512	0.326253	0.574181	0.001	0.364222	0.169791
-1.32674	DCX_O43602_S332,S335,S342	CDK5,GSK3B,MAPK8,GSK3A	-0.144818	0.0717069	0.419121	-0.12311	0.00819136	-0.688348	-0.327822	-0.561266	0.154003	-0.245147	0.114941	0.260943	0.331638	0.253999		0.54453	0.761055	1.10847	0.566238	0.697539	0.001	0.361526	0.128082
-2.18183	DCX_O43602_S306,T326	MAPK8,CDK5,MAPK9	0.0904659	0.411584	0.048242	0.167549	-0.289298	0.00762055	-0.383811	-0.387354	-0.597528	0.258019	-0.0458788	0.389974	-0.677695	0.414133		0.47882	0.799939	0.436596	0.555904	0.0990562	0.395975	0.00454358	0.001
2.4579	MAPT_P10636_S717,S721	MAPK3,PRKCA,DYRK1A,CDK5,CSNK1D,MAPK13,GSK3A,GSK3B,PRKACA,MAPK12,CDK1,MAPK1,CAMK2A	-0.265459	-0.359249	-0.673311	-0.567355	0.460386	0.612483	0.348882	0.451442	0.377892	0.463484	0.263163	-1.32542	-0.715029	-0.612291		0.408851	0.315062	0.001	0.106956	1.1347	1.28679	1.02319	1.12575
2.67612	MAPT_P10636_S717,S721	MAPK3,PRKCA,DYRK1A,CDK5,CSNK1D,MAPK13,GSK3A,GSK3B,PRKACA,MAPK12,CDK1,MAPK1,CAMK2A	-0.0178722	-0.254109	-0.259769	-0.0984647	0.270182	0.51729	0.314499	0.493696	-0.319907	0.19238	0.108737	-0.338288	-0.587415	-0.650314		0.242896	0.00665993	0.001	0.162304	0.53095	0.778059	0.575267	0.754464
2.80061	MAPT_P10636_S726,S729	CDK5,GSK3B,PRKACA	-0.18884	-0.694559	-0.656162	-0.698611	0.547243	0.194487	0.177572	0.185872	0.939444	0.257521	-0.142151	-1.11839	0.0155354	-0.169487		0.510771	0.0050524	0.0434489	0.001	1.24685	0.894098	0.877183	0.885483
1.89944	MAPT_P10636_S726,S733	CDK5,GSK3B,PRKACA,TTBK1,CAMK2A	-0.0863201	-0.383558	-0.428763	-0.327099	0.0254784	0.21957	-0.123949	0.000241854	0.349828	0.668576	-0.0987467	0.0149677	0.0897062	-0.360091		0.343443	0.0462045	0.001	0.102664	0.455241	0.649333	0.305814	0.430005
1.6829	MAPT_P10636_S726,T731	CDK5,GSK3B,PRKACA	-0.173293	0.0192175	-0.00194752	-0.00487661	0.458963	0.338697	0.0742529	0.152742	0.0556647	0.307056	0.144936	-0.749261	-1.36328	-0.0969165		0.001	0.19351	0.172345	0.169416	0.633256	0.51299	0.248546	0.327035
0.0618232	MAPT_P10636_S733,S739	MAPK3,DYRK1A,CDK5,GSK3B,PRKACA,PRKAA1,MARK1,MAPK1,TTBK1,CAMK2A	0.238186	-0.790834	-0.12885	-0.603004	-0.536934	0.122655	-0.169035	-0.618751	0.349884	0.602762	-0.682377	0.275886	0.232038	0.631755		1.03002	0.001	0.662985	0.18883	0.2549	0.91449	0.6228	0.173084
2.06968	MAPT_P10636_T492,T498	MAPK3,DYRK1A,CDK5,MAPK9,MAPK8,GSK3B,MAPK1,LRRK2,GSK3A	-0.0460761	-0.365749	-0.744691	-0.450015	0.522282	0.683179	0.930008	0.659115	-0.1745	0.0178525	-0.352907	-0.583835	-0.727273	-1.16012		0.699615	0.379942	0.001	0.295675	1.26797	1.42887	1.6757	1.40481
1.76065	MAPT_P10636_T492,T498	MAPK3,DYRK1A,CDK5,MAPK9,MAPK8,GSK3B,MAPK1,LRRK2,GSK3A	0.154492	-0.318792	-0.250152	-0.107031	0.229399	0.477412	0.299947	0.281498	-0.0859562	-0.0280388	0.0927752	-0.262848	-0.484344	-0.382356		0.474284	0.001	0.0696399	0.212761	0.549191	0.797204	0.619738	0.601289
-0.570099	DPYSL3_Q14195_S522	DYRK2,CDK5	-0.0224353	-0.00207718	0.170668	0.146336	-0.124643	-0.0421421	-0.439814	0.228034	-0.0109352	0.161093	-0.0832367	-0.0113562	0.04267	-0.134595		0.418379	0.438737	0.611483	0.587151	0.316171	0.398672	0.001	0.668849
-1.38563	EFHD2_Q96C19_S74	CDK5,CDK1	-0.155181	0.289973	0.241688	0.38565	-0.0730847	-0.260833	-0.467723	-0.0640029	-0.459515	-0.421982	-0.29872	0.362188	0.343077	0.117937		0.313542	0.758696	0.710411	0.854373	0.395638	0.20789	0.001	0.40472
-0.104611	EFHD2_Q96C19_S74	CDK5,CDK1	-0.356919	0.0697071	0.243362	0.00416232	0.215169	-0.0229645	-0.0933163	-0.235937	0.0364747	-0.203329	-0.00947777	-0.0509241	0.220802	0.0470956		0.001	0.427626	0.601281	0.362082	0.573088	0.334955	0.264603	0.121982
-0.974287	EFHD2_Q96C19_S74	CDK5,CDK1	-0.000484905	0.242662	0.0903621	0.19857	0.181886	-0.163323	-0.0452234	-0.0257465	-0.476126	-0.168778	-0.339241	0.0556713	0.163793	0.0944424		0.163838	0.406985	0.254685	0.362893	0.346209	0.001	0.1191	0.138577
-1.65205	EPRS1_P07814_S886	CDK5	0.34309	-0.0971634	0.167773	0.2513	-0.340571	-0.0665227	-0.199119	-0.113741	-0.0962019	-0.109978	-0.00628592	-0.131208	0.0264119	0.206432		0.684662	0.244408	0.509345	0.592872	0.001	0.275049	0.142452	0.227831
2.45075	MAPT_P10636_T492,T498,S501	MAPK3,DYRK1A,CDK5,MAPK9,MAPK8,GSK3B,MAPK1,LRRK2,GSK3A	-0.276732	-0.658526	-0.486869	-0.471107	0.405481	0.294577	0.702634	0.0314201	-0.165377	-0.0804617	0.226668	0.0977968	-0.00482467	-0.266894		0.382794	0.001	0.172657	0.188419	1.06501	0.954103	1.36216	0.690946
2.09884	MAPT_P10636_T498,S501,S502	MAPK3,DYRK1A,CDK5,MAPK9,MAPK8,GSK3B,MAPK1,LRRK2,GSK3A	-0.790135	-1.06758	-1.29354	-0.2499	0.627617	0.436323	0.958272	0.411635	0.0578233	0.0802549	0.0904594	-0.439629	-0.270029	-0.331123		0.504404	0.226954	0.001	1.04464	1.92216	1.73086	2.25281	1.70617
-1.16968	HDAC4_P56524_S265,S266	CDK5,DYRK1B,AURKB,PRKACA	0.0318663	0.194571	-0.0947239	-0.0816843	-0.108896	-0.359693	-0.236107	-0.0744948	0.243839	0.216601	-0.0489332	0.0582901	-0.104002	0.216708		0.39256	0.555265	0.26597	0.279009	0.251797	0.001	0.124587	0.286199
0.146484	MAPT_P10636_T498,S502	MAPK3,DYRK1A,CDK5,MAPK9,MAPK8,GSK3B,MAPK1,LRRK2,GSK3A	0.309558	-0.212233	-0.383021	0.0889558	-0.134278	0.171282	-0.0842172	-0.0063926	-0.0366203	0.0256112	-0.0107675	0.307681	-0.141744	-0.0567434		0.693579	0.171788	0.001	0.472977	0.249743	0.555302	0.299804	0.377628
1.37829	MAPT_P10636_T498,S508	MAPK3,DYRK1A,CDK5,MAPK9,MAPK8,GSK3B,MAPK1,LRRK2,TBK1,GSK3A	0.129564	-0.628232	-0.332355	-0.19613	0.302518	0.349004	0.421667	0.282693	-0.166025	-0.251674	0.0219294	-0.0483658	-0.0351672	-0.252323		0.758796	0.001	0.296877	0.433102	0.931751	0.978236	1.0509	0.911925
-0.644675	HTT_P42858_S419,S432	AKT1,CDK5,SGK1	0.137206	-0.129487	-0.014822	0.144402	-0.134127	0.0511049	0.0347991	-0.304909	0.0185134	-0.0988228	0.165287	-0.0501764	-0.00817573	0.113122		0.443115	0.176422	0.291087	0.450311	0.171782	0.357014	0.340708	0.001
2.14418	MAPT_P10636_T529,T534	MAPK3,DYRK2,RPS6KB1,DYRK1A,CDK5,MAPK9,MAPK13,GSK3B,MAPK1,LRRK2,CDK1	-0.191925	-0.330826	-0.455388	-0.695323	0.58594	0.556447	0.691348	0.295696	0.00181394	0.278726	0.183346	-0.898936	-0.512388	-0.782323		0.504397	0.365497	0.240934	0.001	1.28226	1.25277	1.38767	0.992018
1.32676	MAPT_P10636_T529,T534	MAPK3,DYRK2,RPS6KB1,DYRK1A,CDK5,MAPK9,MAPK13,GSK3B,MAPK1,LRRK2,CDK1	-0.0769032	0.056646	0.106746	-0.046811	-0.0220954	0.285273	0.126584	0.179798	0.20504	-0.0350849	0.0482435	-0.0928612	-0.55348	-0.400896		0.001	0.134549	0.184649	0.0310921	0.0558077	0.363176	0.204487	0.257701
3.12002	MAPT_P10636_T548	MAPK3,CDK2,PRKCA,DYRK1A,CDK5,MAPK9,LRRK2,MAPK8,GSK3A,GSK3B,PRKACA,PRKAA1,CDK1,MAPK1,MARK1,CAMK2A	-0.199992	-0.259182	-0.15513	-0.308808	0.425291	0.480761	0.238291	0.36477	0.194402	0.0493052	-0.112782	-0.351528	-0.582803	-0.272836		0.109816	0.0506262	0.154678	0.001	0.735099	0.790569	0.548099	0.674578
-2.89162	MAPT_P10636_T529,T537	MAPK3,DYRK2,RPS6KB1,DYRK1A,CDK5,MAPK9,MAPK13,GSK3B,MAPK1,LRRK2,CDK1	0.0649543	0.0331334	0.1848	0.118379	-0.109227	-0.15657	-0.120175	-0.105306	0.0240354	-0.190039	0.114847	-0.0217775	-0.0125311	0.113709		0.222525	0.190704	0.342371	0.275949	0.0483435	0.001	0.0373955	0.0522641
-0.0113673	MAPT_P10636_S579	EIF2AK2,NUAK1,RPS6KB1,MARK2,PHKG1,CDK5,GSK3A,GSK3B,PRKACA,PRKAA1,MARK1,CHEK2,CHEK1,CAMK2A	0.57407	-0.286336	-0.967435	0.115898	-0.884424	0.79199	-0.782121	0.284774	-0.831326	0.095559	-0.752776	0.863355	-0.549161	0.374852		1.54251	0.682099	0.001	1.08433	0.0840111	1.76043	0.186315	1.25321
0.690289	MAPT_P10636_T548,S552	MAPK3,CDK2,PRKCA,DYRK1A,CDK5,MAPK9,LRRK2,MAPK8,GSK3A,GSK3B,PRKACA,PRKAA1,CDK1,MAPK1,MARK1,CAMK2A	-0.208192	-0.375856	-0.0390029	-0.0922191	0.0333154	-0.169162	0.00846017	-0.101812	-0.142442	-0.10171	0.242945	0.299219	0.314084	0.14645		0.168664	0.001	0.337853	0.284637	0.410171	0.207694	0.385316	0.275043
-0.576475	MAPT_P10636_S579	EIF2AK2,NUAK1,RPS6KB1,MARK2,PHKG1,CDK5,GSK3A,GSK3B,PRKACA,PRKAA1,MARK1,CHEK2,CHEK1,CAMK2A	0.0155554	0.207665	-0.358332	0.217235	-0.123858	0.0472436	-0.0924898	-0.249279	0.0923967	0.301337	-0.184847	-0.10996	0.078393	0.00131274		0.374888	0.566998	0.001	0.576568	0.235475	0.406576	0.266842	0.110053
-0.895602	MAPT_P10636_Y711,S713,T720	MAPK3,ABL2,PRKCA,DYRK1A,CDK5,CSNK1D,MAPK13,MAPK8,GSK3A,GSK3B,MAPK12,PRKAA1,MARK1,MAPK1,CAMK2A	0.504221	-0.350416	-0.135317	0.137976	-0.050532	-0.325517	0.112954	-0.30289	0.388078	0.0468766	0.0493325	-0.0541475	-0.397741	0.0456172		0.855636	0.001	0.216098	0.489392	0.300884	0.0258992	0.46437	0.048526
1.20458	MAPT_P10636_T548,S552	MAPK3,CDK2,PRKCA,DYRK1A,CDK5,MAPK9,LRRK2,MAPK8,GSK3A,GSK3B,PRKACA,PRKAA1,CDK1,MAPK1,MARK1,CAMK2A	0.0327343	-0.262786	-0.149582	-0.107076	0.0291408	0.14813	0.259008	-0.181352	0.125563	-0.0204457	0.19932	-0.00881114	0.00859488	-0.181771		0.29652	0.001	0.114204	0.15671	0.292927	0.411916	0.522794	0.0824344
1.29714	MAPT_P10636_T548,S552,S554	MAPK3,CDK2,PRKCA,DYRK1A,CDK5,MAPK9,LRRK2,MAPK8,GSK3A,GSK3B,PRKACA,PRKAA1,CDK1,MAPK1,MARK1,CAMK2A	-0.00442499	-0.0447286	-0.153375	0.0145642	0.0257876	0.243617	0.482695	-0.176902	0.0743108	0.200276	0.232024	-0.301095	-0.528138	-0.397807		0.173477	0.133174	0.0245269	0.192467	0.20369	0.42152	0.660598	0.001
1.62599	MAPT_P10636_T548,S552,S555	MAPK3,CDK2,PRKCA,DYRK1A,CDK5,MAPK9,LRRK2,MAPK8,GSK3A,GSK3B,PRKACA,PRKAA1,CDK1,MAPK1,MARK1,CAMK2A	-0.292414	-0.0439645	-0.306395	0.235921	0.2731	0.369336	0.712912	-0.0455517	-0.00429161	0.113459	0.304023	-0.543682	-0.958485	-0.725165		0.014981	0.263431	0.001	0.543316	0.580495	0.676731	1.02031	0.261844
2.15804	MAPT_P10636_T548,S554	MAPK3,CDK2,PRKCA,DYRK1A,CDK5,MAPK9,LRRK2,MAPK8,GSK3A,GSK3B,PRKACA,PRKAA1,CDK1,MAPK1,MARK1,CAMK2A	-0.136325	-0.157212	-0.119406	-0.241338	0.104778	0.149342	0.232088	-0.0493753	0.139103	0.149163	0.0962509	-0.0804476	0.00343471	-0.193775		0.106013	0.0851255	0.122932	0.001	0.347116	0.39168	0.474426	0.192963
1.8419	MAPT_P10636_T548,S554,S555	MAPK3,CDK2,PRKCA,DYRK1A,CDK5,MAPK9,LRRK2,MAPK8,GSK3A,GSK3B,PRKACA,PRKAA1,CDK1,MAPK1,MARK1,CAMK2A	-0.215785	-0.209034	-0.487593	-0.0581264	0.411342	0.454866	0.833812	-0.127532	0.192166	0.172983	0.250038	-0.645973	-0.826602	-0.889776		0.272808	0.279559	0.001	0.430467	0.899935	0.943459	1.32241	0.361061
-1.78513	MAPT_P10636_S713,S717,S721	MAPK3,PRKCA,DYRK1A,CDK5,CSNK1D,MAPK13,MAPK8,GSK3A,GSK3B,MAPK12,PRKAA1,MARK1,MAPK1,PRKACA,CDK1,CAMK2A	0.121018	-0.12238	0.0460205	-0.0324147	-0.072414	-0.135655	-0.0786236	-0.15625	0.0839681	0.0685119	0.146289	-0.0586683	0.0286231	0.114425		0.278268	0.0348698	0.20327	0.124835	0.0848358	0.0215946	0.0786262	0.001
2.11321	MAPT_P10636_T548,S555	MAPK3,CDK2,PRKCA,DYRK1A,CDK5,MAPK9,LRRK2,MAPK8,GSK3A,GSK3B,PRKACA,PRKAA1,CDK1,MAPK1,MARK1,CAMK2A	-0.143939	-0.19909	-0.284813	-0.136962	0.0716452	0.250593	0.243272	-0.0713963	-0.00212609	0.233213	0.13027	-0.00166758	-0.144004	-0.0812314		0.141874	0.0867235	0.001	0.148851	0.357458	0.536406	0.529086	0.214417
-1.33192	MAPT_P10636_S512,S519	MAPK3,CDK2,DYRK1A,CDK5,CSNK1D,MAPK9,MAPK8,GSK3B,PRKACA,MAPK1,CDK1,TTBK1,GSK3A	-0.0554468	0.198282	0.0672537	0.0444148	-0.0503516	-0.0236398	-0.133909	-0.217278	0.231315	-0.035165	-0.26497	0.114845	-0.13281	0.155025		0.162832	0.41656	0.285532	0.262693	0.167927	0.194639	0.084369	0.001
-1.82402	MAPT_P10636_S739,T744	MAPK3,DYRK1A,CDK5,GSK3B,MAPK1,PRKAA1,TTBK1,MARK1	0.597347	0.131394	0.239754	-0.0192182	-0.25521	0.111723	-0.145332	-0.178467	0.160917	0.0309122	-0.242666	-0.578994	-0.544481	0.236409		0.853558	0.387604	0.495964	0.236992	0.001	0.367933	0.110878	0.0777433
2.08351	MAPT_P10636_Y514,S519	MAPK3,CDK2,ABL2,DYRK1A,CDK5,CSNK1D,MAPK9,MAPK8,GSK3B,PRKACA,MAPK1,CDK1,TTBK1,GSK3A	-0.336805	-1.07526	-0.763068	-0.607049	0.613687	0.568103	0.439989	0.527611	-0.0932428	0.129469	0.226202	-0.379743	-0.269673	-0.187983		0.739453	0.001	0.31319	0.469209	1.68994	1.64436	1.51625	1.60387
-1.47189	MAPT_P10636_T548,S552,S554	MAPK3,CDK2,PRKCA,DYRK1A,CDK5,MAPK9,LRRK2,MAPK8,GSK3A,GSK3B,PRKACA,PRKAA1,CDK1,MAPK1,MARK1,CAMK2A	0.418412	0.35686	-0.0572402	0.274948	-0.515905	0.0420391	-0.194655	-0.295723	-0.355924	0.24154	0.103869	-0.102742	-0.0745091	-0.192171		0.935317	0.873765	0.459665	0.791852	0.001	0.558944	0.32225	0.221182
-0.0435287	MAPT_P10636_T703,S713,S721	MAPK3,PRKCA,DYRK1A,CDK5,CSNK1D,MAPK13,MAPK8,GSK3A,GSK3B,MAPK12,PRKAA1,MARK1,MAPK1,PRKACA,CDK1,CAMK2A	-0.122807	0.441235	-0.0124189	-0.0562208	0.453425	0.263183	-1.84629	1.15243	0.227167	0.625817	-1.30157	-0.582554	-1.22751	-1.0407		1.72448	2.28852	1.83487	1.79107	2.30071	2.11047	0.001	2.99972
-0.518319	MAPT_P10636_T498	MAPK3,DYRK1A,CDK5,MAPK9,MAPK8,GSK3B,MAPK1,LRRK2,GSK3A	-0.0227585	-0.146167	0.0823408	-0.0266979	-0.0209436	-0.0636324	-0.0478166	-0.124369	0.000307187	-0.204554	0.00283191	0.208993	0.162954	0.136082		0.124409	0.001	0.229508	0.120469	0.126223	0.0835347	0.0993504	0.0227985
-0.588207	MAPT_P10636_T548,S554	MAPK3,CDK2,PRKCA,DYRK1A,CDK5,MAPK9,LRRK2,MAPK8,GSK3A,GSK3B,PRKACA,PRKAA1,CDK1,MAPK1,MARK1,CAMK2A	0.0158701	-0.137177	0.0623578	-0.0509064	-0.013767	-0.283047	0.0910171	-0.387197	0.205734	-0.0934727	0.08602	0.115515	0.234667	0.0230137		0.404067	0.251019	0.450555	0.337291	0.37443	0.10515	0.479214	0.001
-2.24847	MAPT_P10636_S717,S721	MAPK3,PRKCA,DYRK1A,CDK5,CSNK1D,MAPK13,GSK3A,GSK3B,PRKACA,MAPK12,CDK1,MAPK1,CAMK2A	0.266948	-0.152668	0.279983	-0.186528	-0.207307	-0.23181	-0.0928784	-0.265291	0.0723057	-0.0716831	0.0201995	0.0381588	0.293514	0.0668282		0.533239	0.113623	0.546275	0.0797631	0.0589842	0.034481	0.173413	0.001
-0.349516	MAPT_P10636_T498,S501	MAPK3,DYRK1A,CDK5,MAPK9,MAPK8,GSK3B,MAPK1,LRRK2,GSK3A	0.0457674	-0.0789435	-0.0544804	-0.0832922	-0.00933492	-0.0328661	-0.25619	-0.0571181	-0.191512	0.179358	0.104513	0.166637	0.116045	0.0776144		0.302957	0.178246	0.20271	0.173898	0.247855	0.224324	0.001	0.200072
0.204874	MAPT_P10636_Y711,S713	MAPK3,ABL2,PRKCA,DYRK1A,CDK5,CSNK1D,MAPK13,MAPK8,GSK3A,GSK3B,MAPK12,PRKAA1,MARK1,MAPK1,CAMK2A	-0.244674	-0.137108	-0.160449	-0.468257	-0.251994	-0.259151	-0.049843	-0.317279	0.1493	0.188962	0.228505	0.281424	0.404521	0.293363		0.224583	0.332149	0.308808	0.001	0.217263	0.210106	0.419414	0.151978
-2.16025	MAPT_P10636_S515,T522	MAPK3,CDK2,DYRK1A,CDK5,CSNK1D,LRRK2,GSK3B,PRKACA,MAPK1,CDK1,TTBK1,TBK1,GSK3A	0.287042	0.309938	0.260155	0.00222357	-0.276026	-0.407389	-0.199802	-0.509407	0.334922	0.187838	0.0837884	-0.309292	-0.136282	0.0157381		0.797448	0.820344	0.770562	0.51263	0.234381	0.103018	0.310604	0.001
0.446126	MAPT_P10636_Y711,S713,S717	MAPK3,ABL2,PRKCA,DYRK1A,CDK5,CSNK1D,MAPK13,MAPK8,GSK3A,GSK3B,MAPK12,PRKAA1,MARK1,MAPK1,CAMK2A	-0.020788	-0.32718	-0.445121	-0.147436	-0.145902	-0.109394	-0.240398	-0.138999	-0.243134	0.368793	-0.239883	0.371425	0.507707	0.374034		0.425333	0.118941	0.001	0.298685	0.300219	0.336726	0.205723	0.307121
-0.362537	MAPT_P10636_S729,S739	MAPK3,DYRK1A,CDK5,GSK3B,MAPK1,PRKAA1,TTBK1,MARK1	-0.0543094	-0.513616	0.734189	-1.1122	-0.601678	-0.185838	-0.361917	-0.575747	-0.168168	0.059053	0.00861248	0.429274	-0.0391706	0.975061		1.05889	0.599586	1.84739	0.001	0.511524	0.927363	0.751285	0.537455
-3.37903	MAPT_P10636_S713,S717,T720	MAPK3,PRKCA,DYRK1A,CDK5,CSNK1D,MAPK13,MAPK8,GSK3A,GSK3B,MAPK12,PRKAA1,MARK1,MAPK1,CAMK2A	0.18209	0.143713	0.163295	0.114716	-0.275432	-0.163694	-0.237342	-0.26494	-0.132065	0.0141186	-0.0248316	0.0751303	0.0582979	0.212456		0.458522	0.420145	0.439727	0.391148	0.001	0.112738	0.0390905	0.0114916
-3.15754	MAPT_P10636_S713,T720	MAPK3,PRKCA,DYRK1A,CDK5,CSNK1D,MAPK13,MAPK8,GSK3A,GSK3B,MAPK12,PRKAA1,MARK1,MAPK1,CAMK2A	0.108989	0.138985	0.211902	0.0560626	-0.384727	-0.467018	-0.40801	-0.344695	0.137804	-0.017829	0.0369981	0.239706	0.171242	0.228156		0.577008	0.607003	0.67992	0.524081	0.0832909	0.001	0.0600077	0.123323
1.56493	MAPT_P10636_Y711,S713,S717	MAPK3,ABL2,PRKCA,DYRK1A,CDK5,CSNK1D,MAPK13,MAPK8,GSK3A,GSK3B,MAPK12,PRKAA1,MARK1,MAPK1,CAMK2A	-0.638661	-0.468216	-0.031279	-0.783961	0.43885	-0.216954	0.602368	-0.361291	0.513551	-0.125261	0.136676	-0.454804	0.538552	-0.0938122		0.146301	0.316746	0.753682	0.001	1.22381	0.568007	1.38733	0.42367
3.303	MAPT_P10636_Y711,S713,S721	MAPK3,ABL2,PRKCA,DYRK1A,CDK5,CSNK1D,MAPK13,MAPK8,GSK3A,GSK3B,MAPK12,PRKAA1,MARK1,MAPK1,PRKACA,CDK1,CAMK2A	-0.125584	-0.211388	-0.150697	-0.15439	0.162072	0.38444	0.358037	0.293773	0.0455403	0.157384	0.0841325	-0.148678	-0.467049	-0.60897		0.0868033	0.001	0.0616911	0.0579978	0.374459	0.596827	0.570424	0.50616
-3.13612	MAPT_P10636_S713,S721	MAPK3,PRKCA,DYRK1A,CDK5,CSNK1D,MAPK13,MAPK8,GSK3A,GSK3B,MAPK12,PRKAA1,MARK1,MAPK1,PRKACA,CDK1,CAMK2A	0.10927	-0.0921303	0.0304246	6.42788e-05	-0.164629	-0.269511	-0.281339	-0.280001	0.009164	-0.0243714	0.0545903	0.17181	0.361439	0.206999		0.391609	0.190209	0.312763	0.282403	0.11771	0.0128282	0.001	0.00233776
0.701448	MAPT_P10636_Y711,S713,T720	MAPK3,ABL2,PRKCA,DYRK1A,CDK5,CSNK1D,MAPK13,MAPK8,GSK3A,GSK3B,MAPK12,PRKAA1,MARK1,MAPK1,CAMK2A	0.117005	-0.140571	-0.226241	-0.0740339	-0.155954	0.149238	0.0299428	0.019299	0.118689	0.373579	-0.0976228	-0.0506364	-0.264866	0.0688675		0.344246	0.0866702	0.001	0.153207	0.0712869	0.376479	0.257184	0.24654
-1.97084	MAPT_P10636_Y711,S713	MAPK3,ABL2,PRKCA,DYRK1A,CDK5,CSNK1D,MAPK13,MAPK8,GSK3A,GSK3B,MAPK12,PRKAA1,MARK1,MAPK1,CAMK2A	0.104593	-0.272423	0.152758	0.0835448	-0.674354	-0.361192	-0.417858	-0.5414	0.0759376	-0.0289664	-0.0400787	0.327822	0.411473	0.578086		0.779947	0.402932	0.828112	0.758899	0.001	0.314163	0.257497	0.133954
-0.989144	MAPT_P10636_S729,S739	MAPK3,DYRK1A,CDK5,GSK3B,MAPK1,PRKAA1,TTBK1,MARK1	-0.17435	0.239088	-0.213625	0.312747	0.0578882	-0.0933606	-0.310169	-0.189447	0.0886146	0.390758	-0.252785	0.183778	-0.367713	0.0604801		0.136819	0.550257	0.0975445	0.623916	0.369058	0.217809	0.001	0.121722
1.38327	MAPT_P10636_Y711,S717,S721	MAPK3,ABL2,PRKCA,DYRK1A,CDK5,CSNK1D,MAPK13,GSK3A,GSK3B,PRKACA,MAPK12,CDK1,MAPK1,CAMK2A	-0.0902624	0.0480006	-0.164287	-0.252206	-0.0649031	0.254667	0.180384	0.0623747	0.110574	0.187255	0.0344516	0.00958174	-0.397037	-0.0590478		0.162944	0.301207	0.0889199	0.001	0.188303	0.507873	0.43359	0.315581
3.58887	NDEL1_Q9GZM8_S194,S198	CDK5	-0.412034	-0.273762	-0.33101	-0.308807	0.65051	0.557791	0.786281	0.282176	-0.157424	-0.30247	-0.019554	-0.531478	-0.330433	-0.609478		0.001	0.139272	0.0820242	0.104227	1.06354	0.970825	1.19932	0.695209
-2.89436	MAPT_P10636_Y711,S713,S721	MAPK3,ABL2,PRKCA,DYRK1A,CDK5,CSNK1D,MAPK13,MAPK8,GSK3A,GSK3B,MAPK12,PRKAA1,MARK1,MAPK1,PRKACA,CDK1,CAMK2A	0.0773239	-0.105022	0.0554841	0.108178	-0.257787	-0.239403	-0.294144	-0.327438	-0.00797691	0.0689146	0.0123695	0.229731	0.212266	0.285647		0.405762	0.223416	0.383922	0.436617	0.0706512	0.0890356	0.0342947	0.001
-1.52642	MAPT_P10636_Y711,S721	MAPK3,ABL2,PRKCA,DYRK1A,CDK5,CSNK1D,MAPK13,GSK3A,GSK3B,PRKACA,MAPK12,CDK1,MAPK1,CAMK2A	0.171884	0.0801472	-0.00894487	0.0183939	-0.26271	-0.151583	-0.228448	-0.453567	-0.0413795	0.206191	0.105827	0.116497	0.0461538	0.231484		0.626451	0.534714	0.445622	0.472961	0.191857	0.302984	0.226118	0.001
2.87515	NDEL1_Q9GZM8_S215,T219	MAPK3,CDK5,MAPK1,CDK1	-0.246083	-0.0696243	-0.111463	-0.230639	0.428656	0.157718	0.417654	0.43262	-0.190721	-0.035882	-0.119894	-0.14592	-0.448493	-0.199885		0.001	0.177459	0.135621	0.0164439	0.67574	0.404802	0.664738	0.679703
0.779226	PAK1_Q13153_T212,T236	CDK5,MAPK1,CDK1	0.116213	0.0456982	-0.110599	0.0170559	0.0625278	0.0429343	0.28717	0.0444164	0.500214	0.16605	-0.343232	-0.580766	-0.59429	-0.0526466		0.227813	0.157297	0.001	0.128655	0.174127	0.154534	0.398769	0.156016
0.570714	PARP1_P09874_S785	CDK5,PRKACA	-0.61398	-0.16376	0.434772	-0.259654	0.304847	-0.206953	0.532206	-0.331452	0.314791	-0.241379	0.194541	-0.32978	0.301414	-0.594526		0.001	0.45122	1.04975	0.355326	0.919828	0.408027	1.14719	0.283528
0.29404	PDE4B_Q07343_Y142,S145	CDK5	-0.171701	0.0471661	-0.463961	0.216376	0.11681	0.0707045	-0.00380509	-0.2195	-0.20852	-0.120606	0.0730364	0.519291	-0.0572866	-0.0440939		0.29326	0.512127	0.001	0.681338	0.581771	0.535666	0.461156	0.245461
-1.46306	MAPT_P10636_S713,T720	MAPK3,PRKCA,DYRK1A,CDK5,CSNK1D,MAPK13,MAPK8,GSK3A,GSK3B,MAPK12,PRKAA1,MARK1,MAPK1,CAMK2A	0.0762014	-0.168644	-0.00255253	0.0327246	-0.163908	-0.117129	-0.247588	-0.12764	0.027214	0.0347007	0.0267904	0.162713	0.110354	0.265004		0.324789	0.0799438	0.246035	0.281313	0.0846796	0.131459	0.001	0.120948
0.13163	PKM_P14618_S37	AKT1,MAPK3,CDK6,CDK5,MAPK1,CDK1	0.0639496	-0.237278	-0.116215	0.0707155	-0.291512	0.202326	0.0675734	-0.106344	0.0695675	-0.251067	0.109128	0.238278	0.148012	-0.0998611		0.356462	0.0552341	0.176297	0.363228	0.001	0.494838	0.360086	0.186168
0.172218	PPP1R1A_Q13522_S67	PRKCA,CDK5,PRKACA	0.0651429	-0.231598	0.115397	-0.0500485	0.0270113	0.25924	-0.0810148	-0.201199	0.114092	0.159053	-0.0433736	0.0631454	-0.208264	-0.0855485		0.29774	0.001	0.347994	0.182549	0.259609	0.491838	0.151583	0.0313989
-1.00611	MAPT_P10636_T522	MAPK3,CDK2,DYRK1A,CDK5,CSNK1D,LRRK2,GSK3B,PRKACA,MAPK1,CDK1,GSK3A	0.0793975	0.0260179	-0.165981	-0.0381095	-0.203313	-0.0500665	-0.268487	-0.068515	0.0230054	0.132183	-0.00514642	0.185092	0.0264747	0.23615		0.348885	0.295505	0.103507	0.231378	0.0661745	0.219421	0.001	0.200972
-0.76396	MAPT_P10636_S721	MAPK3,PRKCA,DYRK1A,CDK5,CSNK1D,MAPK13,GSK3A,GSK3B,PRKACA,MAPK12,CDK1,MAPK1,CAMK2A	0.0216332	0.0636757	0.124069	-0.0659429	0.0305726	-0.00730886	-0.13459	-0.0271837	0.173077	-0.131116	-0.26045	-0.0235692	-0.0705084	0.232051		0.157223	0.199265	0.259659	0.0696467	0.166162	0.128281	0.001	0.108406
-0.435311	MAPT_P10636_T534	MAPK3,DYRK1A,CDK5,MAPK9,MAPK13,GSK3B,MAPK1	0.0978631	0.0365047	0.117099	-0.125462	0.0879843	0.048134	-0.114716	-0.0599725	0.0493927	0.336495	0.109652	-0.235505	-0.331856	-0.147388		0.224325	0.162967	0.243561	0.001	0.214446	0.174596	0.0117455	0.0664895
0.517811	PPP1R1A_Q13522_S67	PRKCA,CDK5,PRKACA	0.135274	-0.0838006	0.00426616	-0.223268	0.0917139	0.0529828	0.0436435	-0.0408656	-0.0205776	0.0616111	0.0350771	-0.00930688	-0.0514578	-0.0289892		0.359542	0.140467	0.228534	0.001	0.315982	0.27725	0.267911	0.183402
-2.80036	MAPT_P10636_S515,S516,T522	MAPK3,CDK2,DYRK1A,CDK5,CSNK1D,LRRK2,GSK3B,PRKACA,MAPK1,CDK1,TTBK1,TBK1,GSK3A	0.267757	0.248787	0.260094	0.0920455	-0.346488	-0.260648	-0.462603	-0.393769	-0.0824165	0.142461	-0.137368	0.218701	0.0436321	0.117121		0.73136	0.71239	0.723697	0.555649	0.117115	0.202955	0.001	0.0698336
1.17274	PXN_P49023_S85	MAPK14,CDK5	0.00358437	-0.0517112	-0.26718	0.0829627	0.218376	0.436333	-0.103602	0.270716	-0.185389	-0.100312	-0.16566	-0.141115	-0.213977	0.0231169		0.271764	0.216469	0.001	0.351142	0.486556	0.704513	0.164577	0.538896
-0.333347	MAPT_P10636_S713,S721	MAPK3,PRKCA,DYRK1A,CDK5,CSNK1D,MAPK13,MAPK8,GSK3A,GSK3B,MAPK12,PRKAA1,MARK1,MAPK1,PRKACA,CDK1,CAMK2A	-0.128012	-0.232403	0.00776624	-0.148419	-0.00536858	-0.255398	-0.118727	-0.229787	0.11446	-0.0839622	0.0886702	0.206022	0.27751	0.337114		0.128386	0.023995	0.264164	0.107979	0.251029	0.001	0.137671	0.0266113
-1.27548	MAPT_P10636_T529	MAPK3,DYRK2,RPS6KB1,DYRK1A,CDK5,MAPK9,MAPK13,GSK3B,MAPK1,LRRK2,CDK1	0.153285	0.343274	0.0349254	-0.0935503	-0.0516657	-0.166007	0.0636501	-0.0571475	0.162852	-0.207515	-0.199366	0.107472	-0.27932	0.0529408		0.320292	0.510281	0.201932	0.0734565	0.115341	0.001	0.230657	0.109859
-0.43202	MAPT_P10636_S552,S554	MAPK3,PRKCA,CDK5,GSK3A,GSK3B,PRKACA,MAPK1,CDK1,CAMK2A	0.130267	0.00547411	0.0417224	-0.0366542	-0.0400682	0.0653194	0.0711606	-0.197235	-0.0515335	0.182231	0.231549	-0.13772	-0.328792	-0.0336587		0.328502	0.203709	0.239957	0.161581	0.158167	0.263554	0.269396	0.001
1.79613	RAB3IL1_Q8TBN0_S168	CDK5	-0.538915	-0.331357	-0.164053	-0.147641	0.411351	0.400008	0.203238	0.221154	0.0231597	-0.188693	0.0303642	-0.14765	0.0125013	-0.106223		0.001	0.208557	0.375861	0.392274	0.951266	0.939922	0.743153	0.761069
-0.447414	MAPT_P10636_S713,T720	MAPK3,PRKCA,DYRK1A,CDK5,CSNK1D,MAPK13,MAPK8,GSK3A,GSK3B,MAPK12,PRKAA1,MARK1,MAPK1,CAMK2A	0.00878526	-0.219122	0.0307624	0.175127	-0.202066	0.156695	-0.260091	0.0237264	-0.0931496	0.135479	-0.00161186	0.168289	-0.0150106	0.000499823		0.269876	0.0419683	0.291853	0.436217	0.0590247	0.417786	0.001	0.284817
3.60453	RAB3IL1_Q8TBN0_T165,S179	CDK5	-1.41683	-1.08652	-1.10482	-1.24485	1.01149	1.1987	1.15267	0.919726	-0.322487	-0.252059	-0.145064	-0.813037	-1.15032	-1.84733		0.001	0.331315	0.313014	0.172988	2.42932	2.61653	2.5705	2.33756
0.877908	RB1_P06400_S794,S807	CDK9,CDK6,UL97,CDK7,CDK2,CDK5,CDK18,CDK3,CDK1,CDK4	-0.0825957	-0.0721813	0.0628318	0.0012561	0.04204	-0.0675805	0.286307	-0.09747	-0.0228046	-0.291993	0.127822	0.207499	-0.0972293	-0.0926116		0.0158744	0.0262887	0.161302	0.0997261	0.14051	0.0308895	0.384777	0.001
-1.09983	MAPT_P10636_T529,T534	MAPK3,DYRK2,RPS6KB1,DYRK1A,CDK5,MAPK9,MAPK13,GSK3B,MAPK1,LRRK2,CDK1	0.107134	-0.0843812	0.177717	-0.041373	-0.0466439	-0.0522867	-0.0382161	0.0291982	-0.0677997	-0.030809	0.0046706	-0.0072477	0.083301	-0.0598368		0.192515	0.001	0.263098	0.0440082	0.0387373	0.0330945	0.0471651	0.114579
-2.369	MEF2D_Q14814_S444	CDK5	0.119093	0.043684	0.274905	-0.108493	-0.344705	-0.283361	-0.484645	-0.390099	0.119344	0.0594981	-0.135197	0.153776	0.381117	0.269181		0.604738	0.529329	0.76055	0.377152	0.14094	0.202284	0.001	0.0955463
-0.392308	NA_Q2PNX9_S596,S600	CDK5,CDK1	0.448706	-0.266768	-0.00331636	-0.120971	-0.156694	-0.218619	0.193433	-0.0292071	-0.125908	0.0371137	-0.0588447	0.278663	0.112888	-0.304279		0.716474	0.001	0.264452	0.146797	0.111074	0.0491491	0.461201	0.238561
-0.873588	NA_Q2PNX9_S592,S600	CDK5,CDK1	0.0261313	-0.0596447	0.141121	0.113814	-0.47228	0.0236257	-0.0547087	-0.235666	0.231247	0.117311	0.0875791	-0.0401923	0.132097	-0.154568		0.499412	0.413636	0.614401	0.587095	0.001	0.496906	0.418572	0.237614
0.949458	RB1_P06400_S795,S807	CDK9,CDK6,UL97,CDK2,CDK7,CDK5,CDK18,CDK3,CDK1,CDK4	-0.052091	0.000520929	-0.29446	-0.0123713	-0.029052	0.0970868	0.324502	0.0158042	0.189306	0.0830022	0.112045	-0.00402906	-0.121468	-0.476573		0.243369	0.295981	0.001	0.283089	0.266408	0.392547	0.619963	0.311264
-1.81875	PAK1_Q13153_T212	CDK5,MAPK1,CDK1	0.0557645	-0.00948046	0.216891	0.195591	-0.195275	-0.325195	-0.41833	-0.133011	0.0385525	-0.10467	-0.0532689	0.1076	0.258191	0.180966		0.475094	0.409849	0.636221	0.61492	0.224054	0.094135	0.001	0.286319
0.888614	RPS6KB1_P23443_T444,S447	MAPK3,CDK5,MAPK1,CDK1,TBK1	-0.29011	-0.0639399	0.259109	0.116928	0.470043	-0.029051	0.569843	0.0212733	0.188885	-0.397767	0.0536106	-0.688202	-0.206663	-0.608282		0.001	0.22717	0.550219	0.408038	0.761153	0.262059	0.860953	0.312383
1.61669	SRC_P12931_S75	CDK5,CDK1	-0.464662	-0.126462	-0.0762717	0.0293546	0.456507	0.513477	0.414693	0.508183	-0.383868	-0.373112	0.0443522	-0.360063	-0.486207	-0.372386		0.001	0.3392	0.38939	0.495017	0.922169	0.979139	0.880355	0.973845
0.50838	STMN1_P16949_S16,S25	MAPK3,PAK1,MAPK10,CDK2,CAMK2B,CDK5,MAPK9,MAPK13,PRKCB,MAPK8,MAPK14,PRKACA,MAPK1,RPS6KA3,CAMK4,CDK1,CAMK2A	-0.323651	0.270761	0.295268	0.331711	0.328284	0.303518	0.224297	0.50911	-0.178969	-0.445322	-0.140361	-0.534936	-0.776797	-0.66899		0.001	0.595411	0.619918	0.656361	0.652935	0.628169	0.548948	0.833761
4.16051	STMN1_P16949_S25	MAPK3,MAPK10,CDK2,CDK5,MAPK9,MAPK13,MAPK14,MAPK8,MAPK1,CDK1,PRKCB	-0.5011	-0.395982	-0.425875	-0.394404	0.871456	0.813524	0.651392	0.859843	-0.25271	-0.728454	-0.519895	-0.67045	-0.548921	-0.728319		0.001	0.106118	0.0762252	0.107696	1.37356	1.31562	1.15349	1.36194
2.71532	STMN1_P16949_S25	MAPK3,MAPK10,CDK2,CDK5,MAPK9,MAPK13,MAPK14,MAPK8,MAPK1,CDK1,PRKCB	-0.839016	-0.514759	-0.503462	-0.428866	0.98579	0.976077	0.852302	0.878868	-0.245741	-0.551674	-0.415222	-1.01583	-1.08249	-1.12432		0.001	0.325256	0.336554	0.41115	1.82581	1.81609	1.69232	1.71888
1.31483	STMN1_P16949_S28,S38	MAPK3,PAK1,CDK2,CDK5,MAPK13,MAPK8,UHMK1,CDK1,PRKCB	-0.613746	0.295749	-0.920678	-1.45681	0.547946	0.42556	1.00286	-0.006697	0.0969731	0.148252	0.229912	-0.532759	-0.51391	-0.556555		0.844062	1.75356	0.53713	0.001	2.00575	1.88337	2.46066	1.45111
3.27005	STMN1_P16949_S31,S38	MAPK3,PAK1,CDK2,CDK5,MAPK13,MAPK8,UHMK1,CDK1,PRKCB	-0.722796	-0.620446	-0.941865	-0.784355	0.863253	0.981702	0.668697	0.48691	-0.00284481	0.415588	-0.153454	-0.661564	-1.47268	-0.657536		0.22007	0.322419	0.001	0.15851	1.80612	1.92457	1.61156	1.42978
-1.50686	RB1_P06400_S795,S807	CDK9,CDK6,UL97,CDK2,CDK7,CDK5,CDK18,CDK3,CDK1,CDK4	0.0531188	-0.0742627	0.196828	0.602137	-0.00581712	-0.182075	0.0604322	-0.250276	-0.138788	-0.41212	0.213814	0.0474848	-0.0124927	-0.428152		0.304394	0.177013	0.448104	0.853413	0.245458	0.0692003	0.311708	0.001
2.59799	STMN1_P16949_S38	MAPK3,PAK1,CDK2,CDK5,MAPK13,MAPK8,UHMK1,CDK1,PRKCB	-0.6505	-0.47929	-0.528018	-0.0163078	0.635891	0.961675	0.723881	0.714574	-0.541419	-0.359126	-0.212663	-0.477007	-0.842722	-0.827442		0.001	0.17221	0.123482	0.635192	1.28739	1.61317	1.37538	1.36607
3.22092	STMN1_P16949_S38	MAPK3,PAK1,CDK2,CDK5,MAPK13,MAPK8,UHMK1,CDK1,PRKCB	-0.501192	-0.38644	-0.518764	-0.154637	0.684218	0.755224	0.803278	0.508182	-0.18556	-0.39448	-0.214366	-0.458141	-0.638347	-0.742446		0.018572	0.133324	0.001	0.365127	1.20398	1.27499	1.32304	1.02795
0.380466	SYN1_P17600_S551,S553	MAPK3,CDK5,PRKCG,MAPK1	-0.0994882	-0.083372	-0.0738369	-0.0850687	-0.0377687	-0.103076	-0.122264	-0.0330046	0.119253	0.0995879	0.122732	0.0414944	0.12986	0.082435		0.0237755	0.0398917	0.0494268	0.038195	0.085495	0.020188	0.001	0.0902591
-1.84768	SNTB2_Q13425_S95,S110	CDK5	0.0321855	0.201916	-0.150555	0.189413	-0.246417	-0.111922	-0.0497512	-0.23077	0.0120243	0.278316	0.233847	-0.0469984	-0.205109	-0.0486339		0.279602	0.449333	0.0968615	0.436829	0.001	0.135494	0.197665	0.0166462
-1.27664	SNTB2_Q13425_S95	CDK5	0.0540845	-0.0589757	0.181151	-0.022811	-0.216358	-0.206687	-0.50345	-0.195109	0.0113059	-0.0462295	-0.221427	0.253351	0.334016	0.368524		0.558535	0.445475	0.685601	0.481639	0.288093	0.297763	0.001	0.309341
1.33359	SYN1_P17600_S553	CDK5,PRKCG	-0.225226	0.0490581	-0.0517446	-0.197647	0.220174	0.0374569	0.0103668	0.0351839	0.104886	0.105545	-0.189502	-0.059954	0.00165652	0.0860651		0.001	0.275284	0.174481	0.0285789	0.446399	0.263683	0.236593	0.26141
3.65433	TLN1_Q9Y490_S425	CDK5	-0.577356	-0.572997	-0.480934	-0.317543	0.9108	0.622504	0.483048	0.260856	-0.32679	-0.442898	-0.0897874	-0.0999103	-0.18429	-0.256135		0.001	0.0053586	0.097422	0.260813	1.48916	1.20086	1.0614	0.839212
-0.847956	TPPP_O94811_T14,S18	CDK5,MAPK1	0.0645584	-0.311321	0.036834	0.141645	-0.229669	-0.0369375	-0.112523	-0.214024	-0.163224	-0.0787835	-0.0291563	0.397462	0.15	0.211665		0.376879	0.001	0.349155	0.453965	0.0826514	0.275383	0.199798	0.0982968
-0.596047	TPPP_O94811_S18	CDK5,MAPK1	-0.012052	0.0235217	0.10473	-0.151056	-0.136784	-0.00639845	-0.0261844	-0.0595366	0.0717637	0.0604389	-0.146583	0.212501	-0.029343	0.0476193		0.140004	0.175577	0.256786	0.001	0.0152715	0.145657	0.125871	0.092519
0.974316	TPPP_O94811_T14	CDK5	-0.114096	-0.0191227	-0.0100428	-0.00736588	0.0690994	0.173327	-0.0894258	-0.00480322	-0.0864487	0.142582	-0.0533904	0.10119	-0.0951792	-0.0443223		0.001	0.0959729	0.105053	0.10773	0.184195	0.288422	0.0256698	0.110292

## Sheet: CDK5-heatmap
log2FC	Phosphosite	KINASE	WT_2	WT_4	WT_5	WT_6	KO2_1	KO2_2	KO2_3	KO2_4	KO3_1	KO3_2	KO3_3	KO14_1	KO14_2	KO14_3		norm1	norm2	norm3	norm4	norm5	norm6	norm7	norm8
2.16105	ADD2_P35612_S697,S699,S701	CDK5	-0.382258	-0.538792	-0.639063	-0.0817542	0.328377	0.541732	0.64108	0.0359393	-0.250176	0.147445	0.0800075	-0.193411	0.0360319	-0.40337		0.257805	0.101271	0.001	0.558308	0.968439	1.1818	1.28114	0.676002
2.40439	ADD2_P35612_S613,S617	CDK5,GSK3B	-0.333572	-0.209257	-0.231929	-0.0174863	0.408928	0.398455	0.42018	0.324968	-0.246789	-0.289017	-0.0199423	-0.178368	-0.241007	-0.171179		0.001	0.125316	0.102643	0.317086	0.7435	0.733027	0.754752	0.65954
2.41788	ADD2_P35612_S701	CDK5	0.00210796	-0.159185	-0.144202	-0.219396	0.218992	0.233201	0.461203	0.133659	-0.166287	-0.229496	-0.0765887	-0.130354	-0.0857103	-0.0324028		0.222504	0.0612105	0.0761939	0.001	0.439388	0.453596	0.681599	0.354055
2.15666	ADD3_Q9UEY8_S673,S677,S681	CDK5	-0.812721	-0.314275	-0.351248	-0.585404	0.544522	0.489294	0.885745	0.137043	-0.340156	-0.26361	0.333845	-0.159176	-0.0364473	-0.707236		0.001	0.499446	0.462474	0.228318	1.35824	1.30302	1.69947	0.950765
1.77736	ADD3_Q9UEY8_S677,S681	CDK5	-0.1219	-0.0456364	-0.434806	-0.482774	0.255365	0.216995	0.637132	-0.130876	0.173913	0.0981737	0.0295145	-0.185254	-0.0413885	-0.392338		0.361874	0.438137	0.0489678	0.001	0.739138	0.700768	1.12091	0.352898
1.62347	ADD3_Q9UEY8_S681	CDK5	-0.343756	-0.135538	-0.164952	0.058831	0.220475	0.22216	0.539419	0.0841471	-0.178829	-0.0541502	-0.00834947	-0.0420462	-0.247812	-0.202904		0.001	0.209218	0.179803	0.403587	0.565231	0.566916	0.884175	0.428903
2.71926	DBN1_Q16643-3_S342	CDK5	-0.905523	-0.437009	-1.02446	-1.24978	1.06714	1.086	0.747394	1.22596	-0.453252	-1.04257	-0.99583	-0.326873	-1.10636	-0.736056		0.34526	0.813775	0.226321	0.001	2.31792	2.33678	1.99818	2.47674
1.73836	DCX_O43602_S306,T319,T326	MAPK8,CDK5,MAPK9	-0.149728	-0.117592	-0.384989	-0.140818	0.334116	0.274692	0.335516	0.0168959	-0.185107	0.270668	0.0686261	-0.182679	-0.118278	-0.280867		0.236261	0.268397	0.001	0.245171	0.720105	0.660681	0.721506	0.402885
2.84104	DCX_O43602_S310,T326	MAPK8,CDK5,MAPK9	-0.376892	-0.524708	-0.303488	-0.440183	0.26809	0.198432	0.689675	0.019555	-0.196983	-0.00746031	0.469582	-0.210909	0.324809	-0.64199		0.148816	0.001	0.22222	0.0855253	0.793798	0.72414	1.21538	0.545263
1.77042	DCX_O43602_T289	CDK5	-0.174439	-0.332309	-0.207724	-0.601612	0.347823	0.297011	0.565992	0.112199	0.0827671	0.00949561	-0.00949502	-0.355725	0.142379	-0.343918		0.428174	0.270303	0.394888	0.001	0.950435	0.899623	1.1686	0.714812
1.91582	DNM1L_D3DUW5_S669	AKT1,MAPK3,CDK2,CDK5,PRKCD,MAPK1,CDK1,CAMK4,RIPK1,CAMK2A	-0.325793	-0.273226	-0.0168942	-0.0841018	0.222748	0.226636	0.38106	0.153359	-0.00810897	-0.116923	0.0439334	0.00570736	-0.110383	-0.297505		0.001	0.0535674	0.309899	0.242692	0.549541	0.553429	0.707853	0.480152
2.28991	DPYSL3_Q14195_S518,S522	DYRK2,CDK5,GSK3B	-0.15349	-0.140984	-0.478931	-0.323778	0.391291	0.710441	0.465817	0.535167	0.0525691	-0.0522203	-0.0719778	-0.486306	-0.809949	-0.594408		0.326441	0.338947	0.001	0.156153	0.871222	1.19037	0.945748	1.0151
2.53903	DPYSL3_Q14195_S522	DYRK2,CDK5	-0.312495	-0.212703	-0.155604	-0.188737	0.264505	0.142218	0.217306	0.356355	0.254327	-0.137132	-0.0667634	-0.0196597	-0.0767353	-0.290561		0.001	0.100793	0.157891	0.124758	0.578	0.455713	0.530801	0.66985
2.27467	EPRS1_P07814_S883,S886	CDK5	-0.0206029	-0.169601	-0.356442	-0.270699	0.355124	0.462014	0.200176	0.516356	-0.177714	-0.286746	-0.259902	-0.1082	-0.286607	-0.0104559		0.336839	0.187841	0.001	0.086743	0.712566	0.819456	0.557617	0.873798
2.44774	HTT_P42858_S417,S432	CDK5	-0.254056	-1.05801	-0.534153	-1.05742	0.804769	0.703402	0.823807	0.700961	-0.00882687	-0.365359	-0.675906	-0.364504	-0.424743	-0.283792		0.804951	0.001	0.524853	0.00158217	1.86378	1.76241	1.88281	1.75997
2.28726	KCNQ2_O43526_S472,S476	CDK5	-0.402023	-0.0213917	-0.36107	-0.296501	0.202032	0.391801	0.255139	0.131427	0.0312481	0.027113	0.130156	-0.104465	-0.200136	-0.0320372		0.001	0.381632	0.0419537	0.106523	0.605055	0.794825	0.658162	0.53445
2.14963	MAPT_P10636_S515,S516,S519	MAPK3,CDK2,DYRK1A,CDK5,CSNK1D,MAPK9,MAPK8,GSK3B,PRKACA,MAPK1,CDK1,TTBK1,TBK1,GSK3A	-0.111456	-0.432821	-0.233294	-0.497027	0.239558	0.408619	0.172645	0.370776	0.253015	0.268799	0.0274902	-0.357876	-0.500115	-0.0847276		0.386572	0.065206	0.264733	0.001	0.737585	0.906646	0.670672	0.868803
2.84149	MAPT_P10636_S515,S516	MAPK3,DYRK1A,CDK5,GSK3B,PRKACA,MAPK1,TTBK1,TBK1,GSK3A	-0.254375	-0.392704	-0.471365	-0.555277	0.507497	0.565779	0.232852	0.420884	0.439428	0.265336	0.293946	-0.53805	-0.853878	-0.845545		0.301902	0.163573	0.0849127	0.001	1.06377	1.12206	0.789129	0.977161
3.12002	MAPT_P10636_T548	MAPK3,CDK2,PRKCA,DYRK1A,CDK5,MAPK9,LRRK2,MAPK8,GSK3A,GSK3B,PRKACA,PRKAA1,CDK1,MAPK1,MARK1,CAMK2A	-0.199992	-0.259182	-0.15513	-0.308808	0.425291	0.480761	0.238291	0.36477	0.194402	0.0493052	-0.112782	-0.351528	-0.582803	-0.272836		0.109816	0.0506262	0.154678	0.001	0.735099	0.790569	0.548099	0.674578
3.58887	NDEL1_Q9GZM8_S194,S198	CDK5	-0.412034	-0.273762	-0.33101	-0.308807	0.65051	0.557791	0.786281	0.282176	-0.157424	-0.30247	-0.019554	-0.531478	-0.330433	-0.609478		0.001	0.139272	0.0820242	0.104227	1.06354	0.970825	1.19932	0.695209
3.60453	RAB3IL1_Q8TBN0_T165,S179	CDK5	-1.41683	-1.08652	-1.10482	-1.24485	1.01149	1.1987	1.15267	0.919726	-0.322487	-0.252059	-0.145064	-0.813037	-1.15032	-1.84733		0.001	0.331315	0.313014	0.172988	2.42932	2.61653	2.5705	2.33756
1.79613	RAB3IL1_Q8TBN0_S168	CDK5	-0.538915	-0.331357	-0.164053	-0.147641	0.411351	0.400008	0.203238	0.221154	0.0231597	-0.188693	0.0303642	-0.14765	0.0125013	-0.106223		0.001	0.208557	0.375861	0.392274	0.951266	0.939922	0.743153	0.761069
1.61669	SRC_P12931_S75	CDK5,CDK1	-0.464662	-0.126462	-0.0762717	0.0293546	0.456507	0.513477	0.414693	0.508183	-0.383868	-0.373112	0.0443522	-0.360063	-0.486207	-0.372386		0.001	0.3392	0.38939	0.495017	0.922169	0.979139	0.880355	0.973845
3.27005	STMN1_P16949_S31,S38	MAPK3,PAK1,CDK2,CDK5,MAPK13,MAPK8,UHMK1,CDK1,PRKCB	-0.722796	-0.620446	-0.941865	-0.784355	0.863253	0.981702	0.668697	0.48691	-0.00284481	0.415588	-0.153454	-0.661564	-1.47268	-0.657536		0.22007	0.322419	0.001	0.15851	1.80612	1.92457	1.61156	1.42978
3.22092	STMN1_P16949_S38	MAPK3,PAK1,CDK2,CDK5,MAPK13,MAPK8,UHMK1,CDK1,PRKCB	-0.501192	-0.38644	-0.518764	-0.154637	0.684218	0.755224	0.803278	0.508182	-0.18556	-0.39448	-0.214366	-0.458141	-0.638347	-0.742446		0.018572	0.133324	0.001	0.365127	1.20398	1.27499	1.32304	1.02795
3.65433	TLN1_Q9Y490_S425	CDK5	-0.577356	-0.572997	-0.480934	-0.317543	0.9108	0.622504	0.483048	0.260856	-0.32679	-0.442898	-0.0897874	-0.0999103	-0.18429	-0.256135		0.001	0.0053586	0.097422	0.260813	1.48916	1.20086	1.0614	0.839212
log2FC	Phosphosite	KINASE	WT_2	WT_4	WT_5	WT_6	KO2_1	KO2_2	KO2_3	KO2_4	KO3_1	KO3_2	KO3_3	KO14_1	KO14_2	KO14_3		norm1	norm2	norm3	norm4	norm5	norm6	norm7	norm8
2.41788	ADD2_P35612_S701	CDK5	0.00210796	-0.159185	-0.144202	-0.219396	0.218992	0.233201	0.461203	0.133659	-0.166287	-0.229496	-0.0765887	-0.130354	-0.0857103	-0.0324028		0.222504	0.0612105	0.0761939	0.001	0.439388	0.453596	0.681599	0.354055
1.62347	ADD3_Q9UEY8_S681	CDK5	-0.343756	-0.135538	-0.164952	0.058831	0.220475	0.22216	0.539419	0.0841471	-0.178829	-0.0541502	-0.00834947	-0.0420462	-0.247812	-0.202904		0.001	0.209218	0.179803	0.403587	0.565231	0.566916	0.884175	0.428903
2.71926	DBN1_Q16643-3_S342	CDK5	-0.905523	-0.437009	-1.02446	-1.24978	1.06714	1.086	0.747394	1.22596	-0.453252	-1.04257	-0.99583	-0.326873	-1.10636	-0.736056		0.34526	0.813775	0.226321	0.001	2.31792	2.33678	1.99818	2.47674
1.77042	DCX_O43602_T289	CDK5	-0.174439	-0.332309	-0.207724	-0.601612	0.347823	0.297011	0.565992	0.112199	0.0827671	0.00949561	-0.00949502	-0.355725	0.142379	-0.343918		0.428174	0.270303	0.394888	0.001	0.950435	0.899623	1.1686	0.714812
1.91582	DNM1L_D3DUW5_S669	AKT1,MAPK3,CDK2,CDK5,PRKCD,MAPK1,CDK1,CAMK4,RIPK1,CAMK2A	-0.325793	-0.273226	-0.0168942	-0.0841018	0.222748	0.226636	0.38106	0.153359	-0.00810897	-0.116923	0.0439334	0.00570736	-0.110383	-0.297505		0.001	0.0535674	0.309899	0.242692	0.549541	0.553429	0.707853	0.480152
2.53903	DPYSL3_Q14195_S522	DYRK2,CDK5	-0.312495	-0.212703	-0.155604	-0.188737	0.264505	0.142218	0.217306	0.356355	0.254327	-0.137132	-0.0667634	-0.0196597	-0.0767353	-0.290561		0.001	0.100793	0.157891	0.124758	0.578	0.455713	0.530801	0.66985
2.27467	EPRS1_P07814_S883,S886	CDK5	-0.0206029	-0.169601	-0.356442	-0.270699	0.355124	0.462014	0.200176	0.516356	-0.177714	-0.286746	-0.259902	-0.1082	-0.286607	-0.0104559		0.336839	0.187841	0.001	0.086743	0.712566	0.819456	0.557617	0.873798
2.44774	HTT_P42858_S417,S432	CDK5	-0.254056	-1.05801	-0.534153	-1.05742	0.804769	0.703402	0.823807	0.700961	-0.00882687	-0.365359	-0.675906	-0.364504	-0.424743	-0.283792		0.804951	0.001	0.524853	0.00158217	1.86378	1.76241	1.88281	1.75997
2.28726	KCNQ2_O43526_S472,S476	CDK5	-0.402023	-0.0213917	-0.36107	-0.296501	0.202032	0.391801	0.255139	0.131427	0.0312481	0.027113	0.130156	-0.104465	-0.200136	-0.0320372		0.001	0.381632	0.0419537	0.106523	0.605055	0.794825	0.658162	0.53445
3.12002	MAPT_P10636_T548	MAPK3,CDK2,PRKCA,DYRK1A,CDK5,MAPK9,LRRK2,MAPK8,GSK3A,GSK3B,PRKACA,PRKAA1,CDK1,MAPK1,MARK1,CAMK2A	-0.199992	-0.259182	-0.15513	-0.308808	0.425291	0.480761	0.238291	0.36477	0.194402	0.0493052	-0.112782	-0.351528	-0.582803	-0.272836		0.109816	0.0506262	0.154678	0.001	0.735099	0.790569	0.548099	0.674578
3.58887	NDEL1_Q9GZM8_S194,S198	CDK5	-0.412034	-0.273762	-0.33101	-0.308807	0.65051	0.557791	0.786281	0.282176	-0.157424	-0.30247	-0.019554	-0.531478	-0.330433	-0.609478		0.001	0.139272	0.0820242	0.104227	1.06354	0.970825	1.19932	0.695209
1.79613	RAB3IL1_Q8TBN0_S168	CDK5	-0.538915	-0.331357	-0.164053	-0.147641	0.411351	0.400008	0.203238	0.221154	0.0231597	-0.188693	0.0303642	-0.14765	0.0125013	-0.106223		0.001	0.208557	0.375861	0.392274	0.951266	0.939922	0.743153	0.761069
1.61669	SRC_P12931_S75	CDK5,CDK1	-0.464662	-0.126462	-0.0762717	0.0293546	0.456507	0.513477	0.414693	0.508183	-0.383868	-0.373112	0.0443522	-0.360063	-0.486207	-0.372386		0.001	0.3392	0.38939	0.495017	0.922169	0.979139	0.880355	0.973845
3.22092	STMN1_P16949_S38	MAPK3,PAK1,CDK2,CDK5,MAPK13,MAPK8,UHMK1,CDK1,PRKCB	-0.501192	-0.38644	-0.518764	-0.154637	0.684218	0.755224	0.803278	0.508182	-0.18556	-0.39448	-0.214366	-0.458141	-0.638347	-0.742446		0.018572	0.133324	0.001	0.365127	1.20398	1.27499	1.32304	1.02795
3.65433	TLN1_Q9Y490_S425	CDK5	-0.577356	-0.572997	-0.480934	-0.317543	0.9108	0.622504	0.483048	0.260856	-0.32679	-0.442898	-0.0897874	-0.0999103	-0.18429	-0.256135		0.001	0.0053586	0.097422	0.260813	1.48916	1.20086	1.0614	0.839212
log2FC	Phosphosite	KINASE	WT_2	WT_4	WT_5	WT_6	KO2_1	KO2_2	KO2_3	KO2_4	KO3_1	KO3_2	KO3_3	KO14_1	KO14_2	KO14_3		norm1	norm2	norm3	norm4	norm5	norm6	norm7	norm8
2.41788	ADD2_S701	CDK5	0.00210796	-0.159185	-0.144202	-0.219396	0.218992	0.233201	0.461203	0.133659	-0.166287	-0.229496	-0.0765887	-0.130354	-0.0857103	-0.0324028		0.222504	0.0612105	0.0761939	0.001	0.439388	0.453596	0.681599	0.354055
1.62347	ADD3_S681	CDK5	-0.343756	-0.135538	-0.164952	0.058831	0.220475	0.22216	0.539419	0.0841471	-0.178829	-0.0541502	-0.00834947	-0.0420462	-0.247812	-0.202904		0.001	0.209218	0.179803	0.403587	0.565231	0.566916	0.884175	0.428903
1.77042	DCX_T289	CDK5	-0.174439	-0.332309	-0.207724	-0.601612	0.347823	0.297011	0.565992	0.112199	0.0827671	0.00949561	-0.00949502	-0.355725	0.142379	-0.343918		0.428174	0.270303	0.394888	0.001	0.950435	0.899623	1.1686	0.714812
1.91582	DNM1L_S669	AKT1,MAPK3,CDK2,CDK5,PRKCD,MAPK1,CDK1,CAMK4,RIPK1,CAMK2A	-0.325793	-0.273226	-0.0168942	-0.0841018	0.222748	0.226636	0.38106	0.153359	-0.00810897	-0.116923	0.0439334	0.00570736	-0.110383	-0.297505		0.001	0.0535674	0.309899	0.242692	0.549541	0.553429	0.707853	0.480152
2.53903	DPYSL3_S522	DYRK2,CDK5	-0.312495	-0.212703	-0.155604	-0.188737	0.264505	0.142218	0.217306	0.356355	0.254327	-0.137132	-0.0667634	-0.0196597	-0.0767353	-0.290561		0.001	0.100793	0.157891	0.124758	0.578	0.455713	0.530801	0.66985
3.12002	MAPT_T548	MAPK3,CDK2,PRKCA,DYRK1A,CDK5,MAPK9,LRRK2,MAPK8,GSK3A,GSK3B,PRKACA,PRKAA1,CDK1,MAPK1,MARK1,CAMK2A	-0.199992	-0.259182	-0.15513	-0.308808	0.425291	0.480761	0.238291	0.36477	0.194402	0.0493052	-0.112782	-0.351528	-0.582803	-0.272836		0.109816	0.0506262	0.154678	0.001	0.735099	0.790569	0.548099	0.674578
1.61669	SRC_S75	CDK5,CDK1	-0.464662	-0.126462	-0.0762717	0.0293546	0.456507	0.513477	0.414693	0.508183	-0.383868	-0.373112	0.0443522	-0.360063	-0.486207	-0.372386		0.001	0.3392	0.38939	0.495017	0.922169	0.979139	0.880355	0.973845
